# Supplementary material for: Estimation of direct and indirect polygenic effects and gene–environment interactions using polygenic scores in case–parent trio studies
Source: Nat Genet. 2026 Jun 2;58(6):1237–47. doi: 10.1038/s41588-026-02601-2 (PMC13263142; doi:10.1038/s41588-026-02601-2)
Supplement: Supplementary file 4 — Supplementary Tables 1–20. [file 41588_2026_2601_MOESM4_ESM.xlsx]

## Sheet: TOC
Link to Tables	Table of Contents
Supplementary Table 1	Number of trios in each ancestral group in the SPARK study used in this work.
Supplementary Table 2	Results direct PGS main effect and differential parental indirect genetic effect estimates for ASD in case-parent trio SPARK study using PGS-TRI and the pTDT test. Cross population refers to the combined cohorts of EUR, AFR, AMR, SAS, and EAS. N: number of complete homogeneous trios used in the analyses.
Supplementary Table 3	Results of ASD-PGS x context interactions using genetic distance defined by varying numbers of top principal components (PCs) on the risk of ASD using PGS-TRI analysis of 18,383 SPARK ASD case-parent trios.
Supplementary Table 4	Inference of ASD-PGSxE interactions in homogeneous case-parent trios using PGS-TRI in SPARK study. Cross population refers to the combined cohorts of EUR, AFR, AMR, SAS, and EAS. PGS is standardized by PC-projections using external 1000G+HGDP data.
Supplementary Table 5	Results of direct and indirect genetic effect estimates of PGS associated with neurocognitive traits on the risk of ASD using PGS-TRI analysis of SPARK trios.
Supplementary Table 6	Direct genetic effect estimates of autism risk associated with PGS for 4907 gene-expression traits obtained using PGS-TRI on SPARK homogeneous case-parent trios.
Supplementary Table 7	Direct effect estimates derived from GTEx v8 predictive models for CADM2 expression in brain tissues associated with ASD using PGS-TRI on SPARK homogeneous case-parent trios.
Supplementary Table 8	Differential parental indirect genetic effect estimates of autism risk associated with PGS for 4907 gene-expression traits obtained using PGS-TRI on SPARK homogeneous case-parent trios.
Supplementary Table 9	Direct genetic effect of autism risk associated with PGS for 27 obesity-related metabolite traits using PGS-TRI on SPARK homogeneous case-parent trios.
Supplementary Table 10	Differential parental indirect genetic effect estimates of autism risk associated with PGS for 27 obesity-related metabolite traits using PGS-TRI on SPARK homogeneous case-parent trios.
Supplementary Table 11	Number of complete trios in each subtype of orofacial clefts (OFCs) by ancestral group in the GENEVA study
Supplementary Table 12	Distributions of maternal exposures in affected children by ancestry and subtypes in the GENEVA study.
Supplementary Table 13	Estimates of risk of OFC subtypes due to the DE, DNE, and G by E effects associated with OFC-PGS (PGS ID: PGS002266) obtained using PGS-TRI on the GENEVA trios. Subtype: CL is cleft lip, CP is cleft palate, CL&P is cleft lip with cleft palate, CL/P is CL Alone and CL&P together; All is CL/P and CP together.
Supplementary Table 14	Estimation of risk of OFCs due to the DE of a OFC-PGS obtained using pTDT test on GENEVA trios.
Supplementary Table 15	Estimates of OFCs risk associated with the direct effects (DE) of PGS for 4991 transcriptomic traits obtained using PGS-TRI on GENEVA trios.
Supplementary Table 16	Results from PGS-TRI analysis of the genetic score of TRAF3IP3; and genotypic TDT test of rs2235370 and the 8 SNPs in LD with rs2235370 included in the genetic score of TRAF3IP3, all based on the analysis of risk of OFCs CL/P type in GENEVA trios.
Supplementary Table 17	Estimates of risk of OFCs associated with the differential parental indirect genetic effects (IDE) of PGS for 4991 transcriptomic traits based on PGS-TRI analysis of the GENEVA trios.
Supplementary Table 18	Estimates of OFCs risk associated with the direct effects (DE) of PGS for 27 obesity-related metabolites obtained using PGS-TRI on GENEVA trios.
Supplementary Table 19	Differential parental indirect genetic effect (IDE) estimates of autism risk associated with PGS for 27 obesity-related metabolites obtained using PGS-TRI on GENEVA trios.
Supplementary Table 20	Comparisons between estimates of differential parental indirect genetic effect (IDE) estimates between PGS-TRI results in SPARK homogeneous EUR trios, N(trio) = 12,813; and standardized differences between females and males' PGSs in UKB unrelated European individuals who have been married. Derived using self-reported household status living with their husband, wife or partner. UKB data ID: 6141. …

## Sheet: Supplementary Table 1
Supplementary Table 1. Number of trios in each ancestral group in the SPARK study used in this work.
Ancestry Superclass		Ancestry Superclass in ASD Children (Data downloaded from SFARI base)					Total Number of Unrelated Trios
Biological Mother	Biological Father	European (EUR)	African (AFR)	Americas (AMR)	East Asian (EAS)	South Asian (SAS)
EUR	EUR	12813*	0	22	0	0	12835
AFR	AFR	0	792*	0	0	0	792
AMR	AMR	6	0	1302*	0	0	1308
EAS	EAS	0	0	0	415*	0	415
SAS	SAS	1	0	0	0	554*	555
EUR	AMR	255	0	443	0	0	698
AMR	EUR	249	0	465	0	0	714
EUR	UNKNOWN	91	0	2	0	0	93
UNKNOWN	EUR	80	1	1	0	1	83
EUR	AFR	65	166	4	0	0	235
AFR	EUR	52	104	8	0	0	164
SAS	EUR	28	0	0	0	19	47
EUR	SAS	18	0	0	0	35	53
AMR	UNKNOWN	3	0	36	0	0	39
AFR	AMR	2	34	31	0	0	67
UNKNOWN	AMR	2	0	40	0	0	42
AMR	AFR	1	73	32	0	0	106
SAS	AMR	1	0	0	0	1	2
UNKNOWN	SAS	1	0	0	0	1	2
AFR	EAS	0	3	0	0	0	3
AFR	SAS	0	1	1	0	0	2
AFR	UNKNOWN	0	23	0	0	0	23
AMR	EAS	0	0	8	1	0	9
AMR	SAS	0	0	3	0	3	6
EAS	AFR	0	11	0	2	0	13
EAS	AMR	0	0	8	2	0	10
EAS	SAS	0	0	0	0	8	8
EAS	UNKNOWN	0	0	0	13	0	13
SAS	AFR	0	0	0	0	2	2
SAS	EAS	0	0	0	2	1	3
SAS	UNKNOWN	0	0	0	0	2	2
UNKNOWN	AFR	0	27	1	0	0	28
UNKNOWN	EAS	0	0	0	6	0	6
UNKNOWN	UNKNOWN	0	0	3	1	1	5
Total Number of Unrelated Trios		13668	1235	2410	442	628	18383
*: Unrelated Homogeneous Trios (offspring, mother, father in the same ancestry superclass)
Note: Each SPARK individual is assigned to an ancestry superclass. The ancestry estimates were generated at Regeneron by comparing genotypes of each sample to genotypes in the HapMap3 database. The SFARI Base Accession ID is “SFARI_DS631850”.

## Sheet: Supplementary Table 2
Supplementary Table 2. Results direct PGS main effect and differential parental indirect genetic effect estimates for ASD in case-parent trio SPARK study using PGS-TRI and the pTDT test. Cross population refers to the combined cohorts of EUR, AFR, AMR, SAS, and EAS. N: number of complete homogeneous trios used in the analyses.
Ancestral Group	Number of ASD Trios	Direct PGS effect (DE)						Differential parental indirect genetic effect (IDE)
		PGS-TRI			pTDT test			PGS-TRI
		Log RR	SE	P Value	Deviation*	SE	P Value	Log RR	SE	P Value
Cross Population (EUR, AFR, AMR, SAS, EAS)	15876	0.2254	0.0114686	5.3829e-86	0.157449	0.00796411	5.84374e-86	0.00911188	0.0111872	0.415362
European (EUR)	12813	0.247609	0.0128326	5.88634e-83	0.174652	0.00888727	9.79478e-85	0.00813587	0.012456	0.513648
African (AFR)	792	0.0463588	0.0470551	0.324525	0.0337337	0.0353447	0.340163	-0.0459317	0.0469972	0.328406
Americas (AMR)	1302	0.157818	0.0415089	0.000143525	0.103678	0.0278819	0.000208947	0.0267494	0.0410438	0.514577
East Asian (EAS)	415	0.125629	0.0695598	0.0709098	0.0793812	0.0462577	0.0868983	0.076546	0.0690445	0.267582
South Asian (SAS)	554	0.221304	0.0602448	0.000239323	0.148937	0.0429481	0.000565494	0.0318775	0.0587756	0.58757
*Transmission disequilibrium test statistics scaled by the standard deviation of mid-parent PGS value across families.

## Sheet: Supplementary Table 3
Supplementary Table 3. Results of ASD-PGS x context interactions using genetic distance defined by varying numbers of top principal components (PCs) on the risk of ASD using PGS-TRI analysis of 18,383 SPARK ASD case-parent trios.
PGS x Genetic Distance* Interaction	Genetic Distance Defined by	RR (per SD change)	SE	P
PGS mean standardized by PC projections and divided by 1000G+HGDP SD in each ancestry group	Top 2 PCs	-0.04	0.01	9.5e-05
	Top 5 PCs	-0.043	0.01	3.8e-05
	Top 10 PCs	-0.042	0.01	5.2e-05
PGS mean standardized by PC projections using 1000G+HGDP	Top 2 PCs	-0.0058	0.003	0.026
	Top 5 PCs	-0.0064	0.003	0.012
	Top 10 PCs	-0.0063	0.003	0.015
Raw PGS without standardization	Top 2 PCs	-0.0069	0.003	0.0061
	Top 5 PCs	-0.0072	0.003	0.0035
	Top 10 PCs	-0.0071	0.003	0.0046
* Genetic distance is defined by the Euclidean distance of top PCs between ASD children in the SPARK study and 98 Finnish people in the reference data 1000G+HGDP.

## Sheet: Supplementary Table 4
Supplementary Table 4. Inference of ASD-PGSxE interactions in homogeneous case-parent trios using PGS-TRI in SPARK study. Cross population refers to the combined cohorts of EUR, AFR, AMR, SAS, and EAS. PGS is standardized by PC-projections using external 1000G+HGDP data.
PGS x E Interactions		Cross Population			European			African			Americas			South Asian/East Asian
		N = 1748			N = 1543			N = 51			N = 92			N = 62
		Log RR	SE	P	Log RR	SE	P	Log RR	SE	P	Log RR	SE	P	Log RR	SE	P
Asthma (before pregnancy as an adult)		-0.0301476	0.094988	0.750953	-0.001049	0.0997613	0.99161	-0.622637	0.502281	0.215116	-0.120594	0.511026	0.813445	-0.355584	0.900249	0.692855
Pre-vitamin (during the 3 months before pregnancy)		0.0259569	0.0704988	0.712732	0.0610375	0.0748707	0.414935	0.095213	0.552222	0.863109	-0.220666	0.371192	0.552191	-0.368553	0.361319	0.307718
Fever (during the time period from three months before pregnancy until delivery or until stopped breastfeeding completely)		-0.0182435	0.0832742	0.82659	-0.0247401	0.0876985	0.777863	-0.162828	0.460464	0.723626	0.513343	0.518835	0.32246	-0.219718	0.459854	0.632793
Gestational Diabetes (Diabetes related to pregnancy, during the time period from three months before pregnancy until delivery or until stopped breastfeeding completely)		-0.0112428	0.11521	0.922261	-0.0466865	0.120844	0.699247	-0.191065	0.637134	0.764267	-0.267552	0.560231	0.632953	1.64641	0.881959	0.0619343
Hyperemesis (severe vomiting with pregnancy, often requiring treatment)		0.0735503	0.113949	0.518627	0.0737256	0.117477	0.530283	0.71191	0.743377	0.338229	0.679535	1.04914	0.517175	-4.35531	3.05975	0.154614
Pre-term or early labor (start of contractions or labor before 37 weeks gestation or 3 weeks before due date)		-0.0545237	0.0915852	0.55162	-0.0684774	0.0977571	0.483625	0.0345074	0.475509	0.942149	-0.183891	0.519336	0.723273	0.221639	0.411661	0.590301
Eclampsia or preclam (seizures and high blood pressure related to pregnancy)		-0.00842552	0.108752	0.938246	0.0238713	0.111688	0.830756	-2.45986	1.37071	0.0727194	0.761471	0.959982	0.427653	-4.66073	4.4309	0.292859
Body Mass Index (just before pregnancy)		-4.9041e-05	0.00500271	0.992179	-0.00109936	0.00524418	0.833953	0.0313759	0.0293399	0.284894	-0.020275	0.0264017	0.442521	0.0339307	0.0515044	0.510029
Total Weight Gain During Pregnancy		-0.00516638	0.00360687	0.152037	-0.004865	0.00407664	0.232718	-0.0406221	0.0285387	0.154619	0.00865363	0.0199141	0.663891	-0.00679821	0.00938499	0.468838
Depression or Mental Illness (before pregnancy as an adult)		0.0589755	0.0771807	0.444794	0.0719978	0.0800909	0.368679	-0.301028	0.572525	0.599033	0.16404	0.51683	0.750943	-0.328893	0.601766	0.58469
Child Low Birth Weight		-0.0276594	0.13283	0.835048	-0.0878976	0.143128	0.539136	-0.19165	0.444414	0.666292	2.06868	1.6986	0.223271	1.2203	0.86942	0.160445
Smoking/Tobacco Smoking	Ever, not during pregnancy	0.111759	0.0782656	0.153307	0.125796	0.0819844	0.124933	-1.00337	0.859626	0.243123	0.26476	0.402871	0.511063	-0.312929	0.512748	0.541665
	Ever, during pregnancy	-0.00464393	0.167731	0.977912	-0.0306602	0.169584	0.856528	1.89114	2.26326	0.403391	0.607007	1.92012	0.751904	-	-	-
Mother’s age at birth (reference group: <=20)	21-25	0.291317	0.23934	0.223539	0.297736	0.249316	0.232395	6.23641	5.22733	0.232855	-0.240101	0.922355	0.794622	-	-	-
	26-30	0.290801	0.225661	0.197514	0.327876	0.235072	0.16308	4.58912	5.09953	0.368167	0.127622	0.908928	0.888336	1.26164	3.02958	0.677087
	31-35	0.199418	0.22552	0.376557	0.179119	0.234824	0.445593	5.37271	5.099	0.29203	-0.265121	0.994153	0.789715	2.19974	3.01761	0.466023
	36-40	0.229879	0.235669	0.329347	0.273906	0.246471	0.266435	5.03985	5.13132	0.326015	-0.753505	0.950269	0.427813	1.92982	3.02673	0.523739
	>40	0.200103	0.313177	0.522858	0.245858	0.322408	0.445721	-	-	-	-1.66459	1.98438	0.401556	-	-	-
Father’s age at birth		-0.00038037	0.00618073	0.950928	0.000103655	0.00648717	0.987252	-0.0248134	0.0418636	0.553368	0.00463903	0.0306557	0.879718	0.0398992	0.0523398	0.445875
Child Sex (Male as reference group)		-0.13614	0.0887428	0.125007	-0.12342	0.0930745	0.184829	-0.282236	0.552525	0.609484	-0.336142	0.690124	0.626205	-0.350733	0.421387	0.405223
Mother’s educational level (reference group: less than college degree)	4 years of college or bachelor’s degree	-0.0684656	0.084134	0.415777	-0.0641548	0.0889891	0.470953	0.178009	0.455067	0.695671	0.0801006	0.387091	0.836065	-1.23193	0.837445	0.141276
	Master’s and advanced Degree	-0.0756391	0.0879329	0.389684	-0.0855449	0.0931217	0.358286	0.990019	0.560118	0.0771415	-0.138244	0.509452	0.786115	-1.14145	0.814279	0.160977
Alcohol consumption (reference group: never)	Ever, not during pregnancy	0.167042	0.0988573	0.0910806	0.203927	0.108385	0.0599045	0.552904	0.773397	0.474669	0.251808	0.452094	0.577541	-0.572555	0.468609	0.221776
	Ever, during pregnancy	0.207042	0.102306	0.0429959	0.239245	0.111662	0.0321464	0.34402	0.79362	0.664665	0.575218	0.514826	0.263863	-0.205212	0.433473	0.635919

## Sheet: Supplementary Table 5
Supplementary Table 5. Results of direct and indirect genetic effect estimates of PGS associated with neurocognitive traits on the risk of ASD using PGS-TRI analysis of SPARK trios.
		Cross Population (EUR, AFR, AMR, SAS, EAS)			European (EUR)			European (EUR)*			African (AFR)			Americas (AMR)			East Asian (EAS)			South Asian (SAS)			#SNPs	Publication Used to Construct PRS
		Log RR	SE	P	Log RR	SE	P	Log RR	SE	P	Log RR	SE	P	Log RR	SE	P	Log RR	SE	P	Log RR	SE	P
Direct PGS Effect (DE)	Educational Attainment	0.147	0.011	2.98e-39	0.15	0.013	2.59e-32	0.15	0.013	2.59e-32	0.121	0.043	0.005	0.164	0.04	3.35e-05	0.06	0.064	0.351	0.186	0.064	0.004	48540	Prive et al., Am J Hum Genet. 2022. doi: 10.1016/j.ajhg.2021.11.008
	Schizophrenia	0.078	0.01	2.11e-14	0.08	0.011	1.08e-12	0.08	0.011	1.08e-12	0.081	0.051	0.11	0.091	0.039	0.019	0.082	0.066	0.216	0.003	0.056	0.953	574105	Zheutlin et al., Am J Psychiatry. 2019. doi: 10.1176/appi.ajp.2019.18091085.
	ADHD	0.059	0.011	1.95e-07	0.07	0.013	3.53e-08	0.07	0.013	3.53e-08	0.021	0.042	0.617	-0.015	0.04	0.702	0.032	0.072	0.656	0.064	0.059	0.276	1025311	Demontis et al., Nat Genet. 2023. doi: 10.1038/s41588-022-01285-8
	Chronotype	0.041	0.011	1.71e-04	0.05	0.012	3.53e-05	0.05	0.012	3.53e-05	-0.009	0.046	0.845	-0.029	0.039	0.452	0.039	0.065	0.551	0.068	0.061	0.268	913207	Prive et al., Am J Hum Genet. 2022. doi: 10.1016/j.ajhg.2021.11.008
	Sleeplessness / insomnia	-0.034	0.01	0.001	-0.032	0.012	0.007	-0.032	0.012	0.007	-0.003	0.047	0.949	-0.076	0.037	0.042	-0.088	0.064	0.17	-0.008	0.056	0.881	885980	Prive et al., Am J Hum Genet. 2022. doi: 10.1016/j.ajhg.2021.11.008
	Bipolar Disorder	0.079	0.011	1.95e-13	0.078	0.012	8.42e-11	0.078	0.012	8.42e-11	0.118	0.045	0.009	0.063	0.04	0.116	0.045	0.069	0.515	0.112	0.06	0.061	914086	Gui et al., Transl Psychiatry. 2022. doi: 10.1038/s41398-022-02041-6.
	Bipolar Disorder I	0.086	0.011	2.05e-15	0.088	0.012	4.46e-13	0.088	0.012	4.46e-13	0.093	0.046	0.044	0.083	0.037	0.028	0.032	0.074	0.663	0.083	0.058	0.151	903906	Gui et al., Transl Psychiatry. 2022. doi: 10.1038/s41398-022-02041-6.
	Bipolar Disorder II	0.023	0.011	0.032	0.018	0.012	0.128	0.018	0.012	0.128	0.027	0.045	0.554	0.038	0.038	0.316	0.098	0.073	0.176	0.047	0.056	0.401	902062	Gui et al., Transl Psychiatry. 2022. doi: 10.1038/s41398-022-02041-6.
	Strictly defined lifetime major depressive disorder	0.004	0.011	0.702	0.023	0.012	0.059	0.023	0.012	0.059	-0.092	0.046	0.044	-0.061	0.038	0.108	-0.038	0.071	0.594	-0.093	0.06	0.124	18252	Cai et al., Nat Genet. 2020. doi: 10.1038/s41588-020-0594-5.
	Neuroticism	0.008	0.011	0.443	0.009	0.012	0.465	0.009	0.012	0.465	-0.032	0.047	0.49	0.014	0.037	0.706	0.001	0.067	0.986	0.055	0.061	0.369	52680	Prive et al., Am J Hum Genet. 2022. doi: 10.1016/j.ajhg.2021.11.008
	BMI	-0.007	0.011	0.501	0.007	0.012	0.585	0.007	0.012	0.585	-0.027	0.049	0.577	-0.037	0.04	0.349	-0.083	0.065	0.203	-0.169	0.059	0.004	105337	Prive et al., Am J Hum Genet. 2022. doi: 10.1016/j.ajhg.2021.11.008
Differential Parental Indirect Genetic Effect (IDE)	Educational Attainment	-0.031	0.011	0.006	-0.042	0.013	8.30e-04	-0.048	0.013	1.28e-04	0.001	0.042	0.977	0.049	0.039	0.208	-0.051	0.064	0.426	-0.009	0.063	0.881	48540	Prive et al., Am J Hum Genet. 2022. doi: 10.1016/j.ajhg.2021.11.008
	Schizophrenia	0.042	0.01	4.59e-05	0.044	0.011	8.76e-05	0.033	0.011	0.003	0.064	0.051	0.204	0.006	0.039	0.878	0.037	0.066	0.572	0.035	0.056	0.537	574105	Zheutlin et al., Am J Psychiatry. 2019. doi: 10.1176/appi.ajp.2019.18091085.
	ADHD	0.095	0.011	3.62e-17	0.102	0.013	7.50e-16	0.092	0.013	4.33e-13	0.038	0.042	0.363	0.126	0.04	0.002	0.031	0.072	0.671	0.023	0.059	0.701	1025311	Demontis et al., Nat Genet. 2023. doi: 10.1038/s41588-022-01285-8
	Chronotype	-0.03	0.011	0.005	-0.038	0.012	0.002	-0.049	0.012	4.25e-05	-0.01	0.046	0.828	0.038	0.039	0.321	0.015	0.065	0.823	-0.086	0.061	0.16	913207	Prive et al., Am J Hum Genet. 2022. doi: 10.1016/j.ajhg.2021.11.008
	Sleeplessness / insomnia	-0.0003	0.01	0.977	0.003	0.012	0.825	0.004	0.012	0.708	0.01	0.047	0.824	0.031	0.037	0.4	-0.155	0.064	0.015	-0.035	0.056	0.537	885980	Prive et al., Am J Hum Genet. 2022. doi: 10.1016/j.ajhg.2021.11.008
	Bipolar Disorder	0.03	0.011	0.005	0.035	0.012	0.003	0.017	0.012	0.148	0.061	0.045	0.17	-0.011	0.04	0.782	-0.092	0.069	0.18	0.033	0.059	0.579	914086	Gui et al., Transl Psychiatry. 2022. doi: 10.1038/s41398-022-02041-6.
	Bipolar Disorder I	0.025	0.011	0.023	0.025	0.012	0.041	0.004	0.012	0.739	0.079	0.046	0.087	0.008	0.037	0.834	-0.085	0.074	0.253	0.047	0.058	0.419	903906	Gui et al., Transl Psychiatry. 2022. doi: 10.1038/s41398-022-02041-6.
	Bipolar Disorder II	0.045	0.011	2.48e-05	0.054	0.012	5.25e-06	0.042	0.012	3.75e-04	0.022	0.045	0.631	0.035	0.038	0.353	-0.041	0.072	0.569	-0.049	0.056	0.38	902062	Gui et al., Transl Psychiatry. 2022. doi: 10.1038/s41398-022-02041-6.
	Strictly defined lifetime major depressive disorder	0.028	0.011	0.011	0.04	0.012	0.001	-0.024	0.012	0.049	0.017	0.045	0.716	-0.051	0.038	0.181	0.012	0.071	0.866	-0.042	0.06	0.482	18252	Cai et al., Nat Genet. 2020. doi: 10.1038/s41588-020-0594-5.
	Neuroticism	0.045	0.011	3.83e-05	0.051	0.012	3.17e-05	0.051	0.012	2.47e-05	0.021	0.047	0.656	0.014	0.037	0.71	0.046	0.067	0.49	0.023	0.061	0.702	52680	Prive et al., Am J Hum Genet. 2022. doi: 10.1016/j.ajhg.2021.11.008
	BMI	0.041	0.011	1.89e-04	0.046	0.012	1.64e-04	0.079	0.012	1.29e-10	0.082	0.049	0.091	0.015	0.04	0.702	-0.083	0.065	0.204	0.023	0.058	0.689	105337	Prive et al., Am J Hum Genet. 2022. doi: 10.1016/j.ajhg.2021.11.008
*Sensitivity analysis results of IDE reported for PGS-TRI-centered using reference data to correct for potential allele frequency difference in the European population. Reference data is UK Biobank PC-standardized differences between females' and males' PGSs in unrelated European individuals who have been married. Marriage status derived using self-reported household status living with their husb…
Bolded P values indicate nominal significance (P < 0.05). The Bonferroni-corrected significance threshold was set at P < 0.05/11 = 0.0045.

## Sheet: Supplementary Table 6
Supplementary Table 6. Direct genetic effect estimates of autism risk associated with PGS for 4907 gene-expression traits obtained using PGS-TRI on SPARK homogeneous case-parent trios.
*Genes with Internal R2 < 0.1 and #SNP <5 were excluded in the analysis
**Results ordered by P value of cross population
										Cross Population (EUR, AFR, AMR, SAS, EAS)				EUR				AFR				AMR				EAS				SAS
OMICSPRED ID	Ensembl ID	Gene	Chr	start_position	end_position	band	#SNP	Internal_R2	Internal_Rho	Log RR	SE	P Value	FDR	Log RR	SE	P Value	FDR	Log RR	SE	P Value	FDR	Log RR	SE	P Value	FDR	Log RR	SE	P Value	FDR	Log RR	SE	P Value	FDR
OPGS007216	ENSG00000175161	CADM2	3	84958989	86074429	p12.1	75	0.143	0.376	-0.14267	0.0301643	2.24772e-06	0.0110296	-0.139496	0.0326775	1.96472e-05	0.0482045	-0.0285541	0.175967	0.871094	0.99583	-0.314147	0.112092	0.00506961	0.865753	0.255259	0.232285	0.271808	0.882734	-0.157295	0.182724	0.38933	0.981361
OPGS003822	ENSG00000154330	PGM5	9	68328308	68531061	q21.11	115	0.54	0.747	0.0709922	0.0177088	6.10141e-05	0.0856129	0.0791391	0.0190317	3.20654e-05	0.0524483	-0.0844476	0.0958755	0.378424	0.96381	0.029507	0.074288	0.691222	0.986577	0.149256	0.263482	0.57107	0.933723	0.0654684	0.0919382	0.476408	0.983791
OPGS007024	ENSG00000169062	UPF3A	13	114281601	114305817	q34	8	0.151	0.295	-0.159887	0.0404209	7.63552e-05	0.0856129	-0.168658	0.0427737	8.04613e-05	0.0987059	-0.0319953	0.345592	0.926236	0.996218	-0.211581	0.160429	0.187223	0.95531	0.659236	1.0308	0.522471	0.929489	0.107364	0.252052	0.670136	0.988018
OPGS004410	ENSG00000138757	G3BP2	4	75641849	75724589	q21.1	72	0.369	0.61	0.0834149	0.0211981	8.31908e-05	0.0856129	0.070252	0.0229986	0.00225342	0.426187	0.0241423	0.0848784	0.776078	0.99583	0.169291	0.0884723	0.0556857	0.865753	0.160839	0.233586	0.491096	0.928412	0.460715	0.148864	0.00196899	0.680616
OPGS005736	ENSG00000249936		4	46723830	46724408	p12	48	0.219	0.474	0.0988537	0.0253663	9.73732e-05	0.0856129	0.1081	0.0282364	0.00012899	0.105492	0.0565385	0.136735	0.679248	0.984041	0.0227789	0.0851197	0.789	0.986577	0.17282	0.178122	0.33193	0.898404	0.133344	0.116731	0.253325	0.981361
OPGS008198	ENSG00000104320	NBN	8	89924515	90003228	q21.3	35	0.109	0.32	-0.182935	0.0471547	0.000104683	0.0856129	-0.188374	0.0501693	0.000173501	0.106421	-0.588917	0.258398	0.0226606	0.816563	0.075304	0.201621	0.708782	0.986577	0.194798	0.531189	0.713827	0.970828	0.0889626	0.335194	0.790696	0.988018
OPGS005776	ENSG00000047849	MAP4	3	47850690	48089272	p21.31	44	0.217	0.459	0.151386	0.039457	0.000124688	0.087406	0.119979	0.0426806	0.00493741	0.619933	0.677613	0.217089	0.00180022	0.5702	0.299904	0.155811	0.0542545	0.865753	0.427266	0.335815	0.203257	0.865289	0.0885133	0.220753	0.688449	0.988018
OPGS008278	ENSG00000141096	DPEP3	16	67975663	67980549	q22.1	18	0.107	0.308	-0.16192	0.0434283	0.000192666	0.118176	-0.143756	0.0458353	0.00171054	0.426187	-0.593502	0.314987	0.0595364	0.90946	-0.319469	0.180902	0.0774003	0.894392	0.282848	0.530714	0.594063	0.941854	-0.22915	0.32064	0.474817	0.983791
OPGS006640	ENSG00000085662	AKR1B1	7	134442356	134459284	q33	40	0.168	0.407	-0.103008	0.0280099	0.000235498	0.120293	-0.0988863	0.0310693	0.00145873	0.421057	-0.174981	0.143048	0.221243	0.94775	-0.0372997	0.104859	0.722055	0.986577	0.0394321	0.182944	0.829345	0.981931	-0.266011	0.124534	0.0326752	0.875986
OPGS006523	ENSG00000286699	AC084198.4					30	0.174	0.406	-0.112805	0.0309597	0.000268829	0.120293	-0.127114	0.03371	0.000162724	0.106421	-0.0668591	0.1702	0.694448	0.985267	-0.0804858	0.112505	0.474363	0.986577	-0.287263	0.231827	0.215299	0.877712	0.211396	0.184868	0.252834	0.981361
OPGS005922	ENSG00000127249	ATP13A4	3	193398967	193593111	q29	58	0.208	0.46	0.0976844	0.0268155	0.00026966	0.120293	0.0880205	0.029427	0.00277929	0.426187	0.413114	0.162207	0.0108704	0.761692	0.0145004	0.0926257	0.875601	0.989505	0.0759041	0.170771	0.656696	0.94845	0.249452	0.150148	0.0966391	0.963503
OPGS003625	ENSG00000214425	LRRC37A4P	17	45508109	45550335	q21.31	103	0.664	0.782	-0.0584467	0.0163583	0.000353056	0.14437	-0.0803055	0.0175795	4.92062e-06	0.0241455	0.131547	0.0823817	0.110311	0.910784	0.022903	0.0620943	0.712245	0.986577	0.306272	0.21711	0.158339	0.838154	0.135587	0.124568	0.276391	0.981361
OPGS003644	ENSG00000214401	KANSL1-AS1	17	46193552	46197842	q21.31	40	0.643	0.811	0.0523693	0.0150489	0.000501546	0.189314	0.0624925	0.01623	0.000117905	0.105492	-0.0885738	0.0762698	0.245511	0.954749	0.00921096	0.0558203	0.868935	0.989505	0.192464	0.134984	0.153919	0.829176	-0.0487922	0.125879	0.698303	0.988018
OPGS006805	ENSG00000169925	BRD3	9	134030305	134068535	q34.2	10	0.16	0.393	-0.10778	0.0315625	0.000638272	0.211899	-0.10623	0.0339235	0.00173935	0.426187	0.0222824	0.140189	0.873712	0.99583	-0.243662	0.145359	0.0936841	0.910229	-0.933679	0.396756	0.0186085	0.671512	0.000949084	0.185876	0.995926	0.999897
OPGS008440	ENSG00000227740	LINC02803	1	175893132	175921057	q25.1	24	0.103	0.325	-0.177057	0.0521086	0.000679183	0.211899	-0.196491	0.0574561	0.000626562	0.256212	-0.190982	0.239804	0.425794	0.973808	0.0580793	0.205323	0.777278	0.986577	0.0419254	0.305466	0.890833	0.991818	-0.354409	0.278225	0.202726	0.981361
OPGS006211	ENSG00000111863	ADTRP	6	11712054	11807046	p24.1	23	0.191	0.406	-0.0785631	0.0231534	0.000690928	0.211899	-0.0749552	0.0275801	0.00657327	0.672427	-0.0566999	0.0822426	0.490558	0.976292	-0.0852554	0.0795741	0.283991	0.973194	-0.169641	0.0920049	0.0652082	0.752887	-0.0672495	0.0911854	0.460816	0.981361
OPGS006808	ENSG00000131979	GCH1	14	54842008	54902826	q22.2	46	0.16	0.362	-0.13692	0.0417249	0.00103258	0.27908	-0.151367	0.0452465	0.000821664	0.293038	0.105132	0.24162	0.663479	0.984041	-0.215916	0.167964	0.198622	0.95531	0.543287	0.331467	0.101206	0.790789	-0.190744	0.207028	0.356872	0.981361
OPGS006265	ENSG00000004534	RBM6	3	49940007	50100045	p21.31	6	0.188	0.434	0.201097	0.0615009	0.00107613	0.27908	0.187316	0.0666846	0.00496984	0.619933	0.252753	0.367865	0.492032	0.976292	0.109651	0.249874	0.660788	0.986577	1.10119	0.46378	0.0175785	0.671512	0.180248	0.301497	0.549943	0.988018
OPGS004833	ENSG00000134324	LPIN1	2	11677595	11827409	p25.1	33	0.306	0.549	-0.0714928	0.0219303	0.00111413	0.27908	-0.0793836	0.0237635	0.000836057	0.293038	0.234133	0.110841	0.034658	0.852433	0.0604112	0.086741	0.486144	0.986577	-0.290785	0.180913	0.107984	0.802033	-0.414008	0.133658	0.00195151	0.680616
OPGS005466	ENSG00000111843	TMEM14C	6	10722915	10731129	p24.2	19	0.242	0.431	-0.0723577	0.0222381	0.00113882	0.27908	-0.0762105	0.0249387	0.00224377	0.426187	0.0321085	0.0737782	0.663415	0.984041	-0.163719	0.087916	0.0625714	0.865753	-0.241133	0.172968	0.163292	0.839018	-0.0266264	0.125139	0.831503	0.989953
OPGS004072	ENSG00000164465	DCBLD1	6	117453817	117569858	q22.1	131	0.444	0.624	-0.0569685	0.0176544	0.00125152	0.27908	-0.047955	0.0191951	0.0124793	0.672427	-0.0538242	0.0917369	0.557389	0.978823	-0.0161333	0.0716807	0.821924	0.987846	-0.332988	0.124287	0.00738006	0.603566	-0.183118	0.0969741	0.0589835	0.937423
OPGS005156	ENSG00000143771	CNIH4	1	224356858	224379459	q42.11	68	0.271	0.484	-0.0707852	0.0219793	0.00127949	0.27908	-0.0711033	0.0233475	0.0023234	0.426187	-0.129063	0.118361	0.275529	0.959032	-0.126364	0.0939206	0.178486	0.95531	-0.253026	0.404307	0.531428	0.929489	0.19716	0.156322	0.207221	0.981361
OPGS005021	ENSG00000227373	RABGAP1L-DT	1	174110268	174160394	q25.1	73	0.284	0.528	0.0797728	0.0248711	0.00133915	0.27908	0.0922491	0.0261942	0.000428721	0.191248	-0.102038	0.192831	0.596695	0.978823	-0.12679	0.113252	0.262909	0.968502	-0.563674	0.418461	0.177975	0.847894	0.224425	0.150058	0.13476	0.981361
OPGS003592	ENSG00000035115	SH3YL1	2	217730	266398	p25.3	69	0.698	0.82	-0.0447723	0.0139828	0.00136497	0.27908	-0.0433086	0.0152539	0.00452283	0.613472	0.0581854	0.0838134	0.487541	0.976292	-0.101104	0.0537629	0.0600341	0.865753	-0.0530167	0.0855337	0.535367	0.929489	-0.0791192	0.0740528	0.285333	0.981361
OPGS005541	ENSG00000246067	RAB30-DT	11	83071977	83149417	q14.1	55	0.234	0.424	-0.0769115	0.024356	0.0015896	0.301296	-0.096768	0.0264733	0.000256881	0.140057	0.123937	0.139753	0.375172	0.96381	-0.0533615	0.09023	0.554256	0.986577	0.0924347	0.178913	0.605403	0.944403	0.12899	0.143614	0.369096	0.981361
OPGS006267	ENSG00000234073		3	36880184	36880729	p22.2	34	0.188	0.423	-0.0836137	0.0264889	0.00159643	0.301296	-0.0889055	0.0295393	0.00261475	0.426187	-0.113529	0.132203	0.390482	0.965775	0.0108516	0.0912236	0.90531	0.991819	-0.285187	0.153718	0.0635595	0.748913	-0.00631634	0.133869	0.962367	0.995646
OPGS004229	ENSG00000237990	CNTN4-AS1	3	3039033	3069242	p26.2	23	0.406	0.66	-0.0548651	0.0175872	0.00181092	0.329117	-0.0593275	0.0191348	0.00193189	0.426187	-0.0692724	0.0817869	0.397002	0.96742	0.016832	0.0728426	0.817258	0.987846	-0.304834	0.127986	0.0172295	0.671512	0.120135	0.101723	0.237603	0.981361
OPGS006408	ENSG00000114650	SCAP	3	47413681	47477126	p21.31	29	0.18	0.417	0.103788	0.0335287	0.00196488	0.336266	0.0942421	0.0356295	0.00816776	0.672427	0.161373	0.175508	0.357853	0.96381	0.140019	0.152119	0.357334	0.979036	0.468959	0.410423	0.253195	0.882734	0.300915	0.228033	0.186965	0.981361
OPGS008049	ENSG00000165092	ALDH1A1	9	72900671	73080442	q21.13	37	0.114	0.324	-0.128752	0.0416605	0.0019982	0.336266	-0.119032	0.0464398	0.0103727	0.672427	-0.586892	0.210921	0.00539392	0.712636	0.0206444	0.134456	0.877972	0.989505	-0.12437	0.259576	0.631847	0.947688	-0.254745	0.231598	0.271357	0.981361
OPGS007635	ENSG00000277481	PKD1L3	16	71929538	72000402	q22.2	40	0.128	0.345	-0.124921	0.0405317	0.00205584	0.336266	-0.132089	0.0440191	0.00269346	0.426187	-0.0908675	0.189129	0.630905	0.980942	-0.0828273	0.160263	0.605282	0.986577	-0.081	0.315276	0.797242	0.981931	-0.0183327	0.258202	0.943397	0.993355
OPGS005879	ENSG00000177106	EPS8L2	11	694438	727727	p15.5	33	0.21	0.457	-0.0813123	0.0266114	0.00224651	0.3556	-0.086944	0.0285059	0.00228817	0.426187	-0.289744	0.136645	0.033971	0.852433	0.0662018	0.106622	0.534666	0.986577	-0.233521	0.256978	0.363498	0.905328	0.266307	0.213752	0.212813	0.981361
OPGS003597	ENSG00000164978	NUDT2	9	34329506	34343713	p13.3	151	0.696	0.84	0.0410629	0.0135991	0.00253172	0.388223	0.032758	0.0152531	0.0317433	0.72256	-0.133888	0.0616142	0.0297802	0.851206	0.116644	0.0425472	0.00611572	0.865753	0.33057	0.0874922	0.000157914	0.207929	0.023539	0.0856997	0.783571	0.988018
OPGS004934	ENSG00000132965	ALOX5AP	13	30713478	30764426	q12.3	52	0.295	0.53	0.065359	0.0218671	0.00279969	0.416305	0.0607883	0.0242932	0.0123396	0.672427	0.279327	0.11676	0.0167424	0.816563	0.0352926	0.0720695	0.624344	0.986577	0.0526169	0.138156	0.703313	0.966769	0.0336617	0.115897	0.771476	0.988018
OPGS007452	ENSG00000134825	TMEM258	11	61768501	61792802	q12.2	15	0.134	0.317	-0.113825	0.0383205	0.00297475	0.425989	-0.0924374	0.0413294	0.0253126	0.710318	-0.257354	0.247923	0.299252	0.959032	-0.187326	0.13458	0.163943	0.95531	-0.36905	0.282403	0.191274	0.853056	-0.493716	0.312608	0.114257	0.981361
OPGS006755	ENSG00000140307	GTF2A2	15	59638062	59657541	q22.2	6	0.163	0.399	-0.0834145	0.0281442	0.00303843	0.425989	-0.0530825	0.0311503	0.0883661	0.832407	-0.286334	0.136307	0.0356708	0.854036	-0.16329	0.0945806	0.0842639	0.898764	-0.345173	0.207536	0.0962743	0.790539	-0.214412	0.156449	0.170534	0.981361
OPGS005740	ENSG00000244617	ASPRV1	2	69960089	69961631	p13.3	29	0.219	0.356	-0.0597274	0.0203137	0.00327951	0.427893	-0.0439577	0.0260999	0.092141	0.832407	-0.0342725	0.0641433	0.593126	0.978823	-0.125427	0.047983	0.00894921	0.865753	-0.145623	0.100722	0.148235	0.823763	0.0145895	0.0758615	0.847493	0.989953
OPGS004720	ENSG00000242375	AL590705.3					257	0.321	0.563	-0.0770623	0.0262398	0.00331568	0.427893	-0.0761666	0.0286862	0.00792704	0.672427	-0.0992405	0.131355	0.449942	0.976292	-0.130769	0.0977993	0.181185	0.95531	0.059026	0.193276	0.760063	0.977223	-0.0459844	0.148144	0.756254	0.988018
OPGS005215	ENSG00000072310	SREBF1	17	17810399	17837002	p11.2	67	0.264	0.484	0.0676027	0.0230432	0.003349	0.427893	0.0554838	0.0250496	0.0267631	0.710318	0.170974	0.137338	0.213166	0.94656	0.123798	0.0797391	0.120533	0.954805	0.3149	0.241037	0.191403	0.853056	0.0781109	0.131829	0.553504	0.988018
OPGS005053	ENSG00000125637	PSD4	2	113157325	113209396	q14.1	47	0.281	0.517	0.0819201	0.0279761	0.00340908	0.427893	0.0623302	0.0310844	0.0449423	0.765174	0.151645	0.118976	0.202455	0.94656	0.122892	0.107435	0.252674	0.967872	-0.124995	0.200027	0.532042	0.929489	0.375951	0.132436	0.00452934	0.711638
OPGS004383	ENSG00000204138	PHACTR4	1	28369582	28500364	p35.3	64	0.373	0.593	0.0555743	0.0190252	0.00348802	0.427893	0.0520472	0.0207411	0.0120946	0.672427	0.121277	0.0927904	0.191212	0.94656	-0.0156658	0.0674948	0.816457	0.987846	-0.0434001	0.204126	0.831627	0.981931	0.285287	0.115649	0.0136314	0.81811
OPGS004448	ENSG00000259479		15	44827060	44861850	q21.1	79	0.364	0.478	-0.10655	0.0366784	0.00367277	0.435062	-0.149403	0.0415651	0.000325097	0.159525	0.184094	0.122222	0.13201	0.924749	-0.0302048	0.134882	0.822808	0.987846	0.0514569	0.218219	0.813585	0.981931	-0.129563	0.224077	0.563125	0.988018
OPGS004635	ENSG00000237254	TRBV30	7	142812586	142813399	q34	15	0.335	0.525	-0.0647755	0.0223313	0.00372378	0.435062	-0.0743504	0.0240138	0.00196046	0.426187	0.060944	0.111496	0.584652	0.978823	0.0576287	0.0886738	0.51576	0.986577	-0.324514	0.250201	0.194627	0.85467	-0.183262	0.152769	0.230294	0.981361
OPGS004117	ENSG00000107201	DDX58	9	32455302	32526348	p21.1	59	0.431	0.653	-0.0530839	0.0184078	0.00392932	0.448399	-0.0403052	0.0204194	0.0483966	0.773357	-0.199886	0.0854708	0.0193536	0.816563	-0.052641	0.0646032	0.415167	0.983247	-0.0551101	0.113631	0.627681	0.947688	-0.131611	0.103452	0.203306	0.981361
OPGS006075	ENSG00000182732	RGS6	14	71932429	72566530	q24.2	56	0.199	0.437	0.0759149	0.0264449	0.00409588	0.456783	0.0954215	0.0296755	0.00130221	0.399371	0.159916	0.12275	0.192651	0.94656	-0.163082	0.0857479	0.0571876	0.865753	0.034471	0.156457	0.82562	0.981931	0.140194	0.14575	0.336108	0.981361
OPGS005851	ENSG00000136098	NEK3	13	52132639	52159597	q14.3	55	0.212	0.447	0.075772	0.0265874	0.00437309	0.470075	0.0551598	0.0286536	0.0542224	0.778499	0.328321	0.152795	0.0316534	0.852433	0.174348	0.102834	0.0899917	0.910229	0.422037	0.257004	0.10056	0.790539	0.0644207	0.15351	0.67474	0.988018
OPGS008287	ENSG00000112234	FBXL4	6	98868535	98948006	q16.2	39	0.107	0.318	0.106667	0.0375445	0.00449598	0.470075	0.105677	0.0408056	0.00960402	0.672427	0.154788	0.182108	0.395338	0.9674	0.22916	0.138187	0.0972504	0.910229	-0.458676	0.406395	0.259047	0.882734	-0.166065	0.232524	0.475112	0.983791
OPGS007661	ENSG00000011260	UTP18	17	51260546	51297936	q21.33	18	0.127	0.321	0.102178	0.0363156	0.00489894	0.470075	0.101595	0.0394609	0.0100366	0.672427	0.133336	0.127466	0.295537	0.959032	0.0735511	0.159081	0.643831	0.986577	2.88762	1.25737	0.0216446	0.671512	-0.112922	0.281659	0.68848	0.988018
OPGS004515	ENSG00000136238	RAC1	7	6374527	6403967	p22.1	70	0.352	0.585	0.068842	0.0245115	0.00497642	0.470075	0.0690499	0.0264785	0.00911334	0.672427	-0.0690255	0.138151	0.617329	0.979013	0.0603417	0.0941379	0.521527	0.986577	0.393338	0.231152	0.088823	0.785244	0.115796	0.141095	0.411818	0.981361
OPGS006861	ENSG00000135046	ANXA1	9	73151865	73170629	q21.13	38	0.157	0.378	-0.0859974	0.0306245	0.00498315	0.470075	-0.102378	0.033929	0.00254935	0.426187	0.0458026	0.131117	0.726844	0.990721	-0.138607	0.115754	0.231142	0.967872	0.258283	0.21	0.218728	0.877712	-0.0885923	0.158581	0.576395	0.988018
OPGS007399	ENSG00000174227	PIGG	4	499210	540200	p16.3	30	0.136	0.356	0.118299	0.042143	0.00499918	0.470075	0.0930898	0.046216	0.0439851	0.75855	0.363788	0.203905	0.0744067	0.90946	0.207742	0.177438	0.241683	0.967872	0.160332	0.234596	0.494329	0.928532	0.172466	0.224925	0.443218	0.981361
OPGS007335	ENSG00000196313	POM121	7	72879349	72951440	q11.23	14	0.138	0.365	0.129412	0.0464145	0.00530054	0.470075	0.139203	0.0505973	0.00593802	0.668609	-0.00280858	0.212826	0.989471	0.997136	0.216874	0.172041	0.207455	0.957197	-0.00987574	0.405739	0.980581	0.99662	-0.126379	0.308506	0.682063	0.988018
OPGS003771	ENSG00000145284	SCD5	4	82629539	82798796	q21.22	32	0.564	0.705	0.0487031	0.0174687	0.00530308	0.470075	0.0489875	0.0197697	0.0132155	0.672427	-0.0530431	0.0700214	0.448734	0.976292	0.0559136	0.0662962	0.39901	0.982682	0.0986073	0.0843667	0.242487	0.88265	0.143177	0.0852623	0.0931017	0.963503
OPGS005134	ENSG00000198755	RPL10A	6	35468401	35470785	p21.31	33	0.273	0.463	-0.0581142	0.0208879	0.00539931	0.470075	-0.0511174	0.0226499	0.0240177	0.710318	-0.0978562	0.110182	0.374469	0.96381	-0.0790092	0.0942329	0.40178	0.982682	0.0449297	0.187986	0.811101	0.981931	-0.137574	0.0936987	0.142035	0.981361
OPGS005917	ENSG00000110719	TCIRG1	11	68039025	68050895	q13.2	39	0.208	0.455	0.0727138	0.0261585	0.00544028	0.470075	0.069895	0.0272733	0.0103843	0.672427	-0.155112	0.198478	0.434503	0.975661	0.149992	0.125428	0.231758	0.967872	0.149496	0.400503	0.708947	0.969296	0.275739	0.223965	0.21826	0.981361
OPGS008010	ENSG00000083937	CHMP2B	3	87227271	87255556	p11.2	34	0.115	0.323	-0.113679	0.0409136	0.00546079	0.470075	-0.136012	0.0452192	0.00263111	0.426187	0.0163216	0.197925	0.934278	0.996218	-0.077537	0.143721	0.589545	0.986577	0.0863824	0.256862	0.736646	0.973445	-0.0590718	0.233157	0.799993	0.989922
OPGS004192	ENSG00000121350	PYROXD1	12	21437615	21471250	p12.1	104	0.413	0.641	0.0515802	0.0187045	0.00582205	0.470075	0.050059	0.0204254	0.0142532	0.672427	0.147817	0.0994055	0.137012	0.925124	0.0596378	0.0674812	0.376821	0.980652	-0.089017	0.141076	0.528049	0.929489	0.015008	0.107059	0.888514	0.990316
OPGS004499	ENSG00000149499	EML3	11	62602218	62612775	q12.3	63	0.354	0.61	-0.0594446	0.0215842	0.00588571	0.470075	-0.0584829	0.022746	0.0101369	0.672427	-0.0721939	0.146847	0.622983	0.979013	-0.127185	0.0980523	0.19459	0.95531	0.00772917	0.204208	0.969808	0.994545	-0.0119281	0.165338	0.942488	0.993355
OPGS003826	ENSG00000156113	KCNMA1	10	76869601	77638369	q22.3	75	0.539	0.729	-0.043777	0.0159509	0.00606058	0.470075	-0.053158	0.017571	0.0024837	0.426187	0.0513489	0.0836474	0.539299	0.978823	-0.0163214	0.0537605	0.761436	0.986577	-0.0896304	0.127679	0.482679	0.928412	0.039707	0.0857822	0.64345	0.988018
OPGS005656	ENSG00000147862	NFIB	9	14081843	14398983	p22.3	33	0.224	0.452	0.0695139	0.0253574	0.00611837	0.470075	0.0696816	0.0277707	0.0121012	0.672427	-0.312137	0.158455	0.0488524	0.90946	0.125256	0.0892416	0.160449	0.95531	0.232997	0.149133	0.118206	0.802913	0.0512393	0.15209	0.736191	0.988018
OPGS004969	ENSG00000153786	ZDHHC7	16	84974175	85011535	q24.1	84	0.29	0.532	-0.0660229	0.0241737	0.00631078	0.470075	-0.0449265	0.0264237	0.0890859	0.832407	-0.136112	0.138069	0.324218	0.962768	-0.216141	0.0828019	0.00904529	0.865753	-0.228237	0.186326	0.220599	0.877712	-0.0602485	0.141703	0.670709	0.988018
OPGS003926	ENSG00000232063	AL691447.2	9	94332450	94371368	q22.32	90	0.496	0.614	0.0476119	0.0174756	0.00644021	0.470075	0.0486771	0.0219071	0.0262849	0.710318	0.138424	0.0632998	0.0287569	0.844972	0.0160244	0.0413978	0.698694	0.986577	-0.0821051	0.0765307	0.283344	0.885993	0.144233	0.0759367	0.0575134	0.937423
OPGS004393	ENSG00000100347	SAMM50	22	43955442	44010531	q13.31	33	0.372	0.528	0.0764801	0.0281181	0.00652896	0.470075	0.0691164	0.0313407	0.0274315	0.710318	0.0710852	0.109584	0.516543	0.978823	0.120152	0.123188	0.329386	0.979036	-0.0316653	0.186856	0.865432	0.989264	0.210761	0.123031	0.0866992	0.94712
OPGS005221	ENSG00000099250	NRP1	10	33177492	33336262	p11.22	42	0.263	0.496	0.0604939	0.0222669	0.00659235	0.470075	0.0404487	0.0246308	0.100549	0.835272	0.207931	0.148829	0.162378	0.939432	0.185851	0.0663148	0.00506986	0.865753	0.0292612	0.19265	0.879275	0.990193	0.0353192	0.1261	0.779409	0.988018
OPGS007097	ENSG00000131379	C3orf20	3	14675141	14773036	p25.1	19	0.148	0.378	-0.0866566	0.0319308	0.00664994	0.470075	-0.0738158	0.0350995	0.035462	0.744865	-0.237232	0.173641	0.171869	0.946534	-0.146543	0.109381	0.180329	0.95531	-0.244477	0.234802	0.297782	0.886747	-0.00323903	0.175854	0.985305	0.998944
OPGS007715	ENSG00000111860	CEP85L	6	118460772	118710075	q22.31	53	0.125	0.349	0.0832289	0.0306814	0.00667414	0.470075	0.0761236	0.0344592	0.0271679	0.710318	0.153269	0.139225	0.270951	0.959032	0.0590796	0.101008	0.558613	0.986577	0.293221	0.180749	0.104748	0.799373	0.0115999	0.163171	0.943326	0.993355
OPGS007787	ENSG00000128594	LRRC4	7	128027071	128032107	q32.1	32	0.123	0.326	-0.105195	0.0388445	0.00676656	0.470075	-0.0814858	0.0418669	0.0516178	0.777537	-0.638568	0.226568	0.00482572	0.712636	-0.116879	0.155534	0.452369	0.986577	-0.0307301	0.358634	0.931716	0.994545	-0.26098	0.209939	0.213822	0.981361
OPGS005132	ENSG00000286381	AL078622.1	22	49043919	49052549	q13.32	47	0.273	0.513	-0.061142	0.0225909	0.0067999	0.470075	-0.0405607	0.0250769	0.105782	0.841438	-0.164903	0.0959461	0.0856674	0.90946	-0.0935812	0.077741	0.228683	0.967824	-0.35234	0.179023	0.0490529	0.726637	-0.174458	0.12913	0.176689	0.981361
OPGS004521	ENSG00000198673	TAFA2	12	61708273	62279150	q14.1	88	0.351	0.59	0.0518038	0.0191542	0.00683931	0.470075	0.0364109	0.020726	0.078956	0.832407	0.184687	0.0951404	0.0522337	0.90946	0.175002	0.0735857	0.017397	0.865753	0.0763089	0.180904	0.673156	0.952597	0.0339429	0.121812	0.780514	0.988018
OPGS003713	ENSG00000163050	COQ8A	1	226940286	226987544	q42.13	241	0.59	0.756	0.0423097	0.0156503	0.00686247	0.470075	0.0375415	0.0169714	0.0269632	0.710318	-0.0624574	0.0909055	0.492046	0.976292	0.128294	0.0594997	0.0310676	0.865753	-0.0510392	0.11067	0.644666	0.94845	0.122476	0.0922865	0.184467	0.981361
OPGS007164	ENSG00000130517	PGPEP1	19	18340598	18369950	p13.11	19	0.145	0.363	0.0824026	0.0304945	0.00688808	0.470075	0.0753927	0.0327657	0.0213936	0.698091	0.30433	0.149854	0.0422713	0.899888	0.0741564	0.127703	0.561446	0.986577	0.406312	0.283511	0.151817	0.829065	-0.248514	0.204517	0.224317	0.981361
OPGS007103	ENSG00000237513	AC007384.1					60	0.148	0.375	0.0828276	0.0307183	0.00701023	0.470075	0.0698237	0.0331065	0.0349391	0.744865	0.214905	0.187529	0.251802	0.959032	0.25367	0.115984	0.0287343	0.865753	-0.107279	0.241898	0.657412	0.94845	-0.00468534	0.196097	0.980938	0.998944
OPGS008157	ENSG00000165392	WRN	8	31033788	31176138	p12	15	0.11	0.325	-0.0953052	0.0353496	0.00701612	0.470075	-0.0827658	0.0389785	0.0337227	0.74264	-0.22607	0.153069	0.139698	0.925124	-0.0309629	0.128364	0.809391	0.987846	-0.0156046	0.28254	0.955956	0.994545	-0.374008	0.203798	0.0664784	0.937423
OPGS007035	ENSG00000135916	ITM2C	2	230864639	230879248	q37.1	29	0.151	0.371	-0.083093	0.0308276	0.00703011	0.470075	-0.0954343	0.0336985	0.00462573	0.613472	-0.0289299	0.128685	0.822126	0.99583	0.116653	0.136746	0.393622	0.982122	-0.197851	0.2472	0.423498	0.9151	-0.170149	0.159785	0.286938	0.981361
OPGS005674	ENSG00000101442	ACTR5	20	38748460	38772520	q11.23	34	0.223	0.458	0.0627108	0.0232897	0.00708896	0.470075	0.0587906	0.0258014	0.0226919	0.709014	-0.0795189	0.111887	0.477267	0.976292	0.177922	0.0798755	0.0259146	0.865753	0.0693052	0.148409	0.640509	0.94845	-0.0595743	0.13451	0.657838	0.988018
OPGS004539	ENSG00000263528	IKBKE	1	206470476	206496889	q32.1	36	0.348	0.573	-0.0548616	0.0205421	0.00756962	0.495255	-0.0455177	0.0221403	0.0397944	0.744865	0.00286491	0.0983807	0.976768	0.996218	-0.132987	0.0893248	0.136539	0.95531	-0.236339	0.206668	0.252803	0.882734	-0.214674	0.117521	0.0677483	0.937423
OPGS003643	ENSG00000168385	SEPTIN2	2	241315100	241354027	q37.3	100	0.644	0.751	0.0395012	0.0148187	0.00768417	0.496134	0.0390776	0.0158708	0.0138075	0.672427	0.0947088	0.0820036	0.248117	0.956411	0.0341274	0.0551925	0.536355	0.986577	-0.171891	0.210629	0.414453	0.9151	0.040569	0.113225	0.720115	0.988018
OPGS006946	ENSG00000219545	UMAD1	7	7640711	7968020	p21.3	27	0.154	0.383	-0.101946	0.0386193	0.0082962	0.523758	-0.102531	0.0426436	0.0162008	0.672427	-0.0281931	0.179918	0.875482	0.99583	-0.2	0.13796	0.147142	0.95531	-0.306835	0.296281	0.300378	0.886747	0.123278	0.204336	0.546302	0.988018
OPGS007187	ENSG00000175782	SLC35E3	12	68746125	68793964	q15	20	0.144	0.363	0.0925745	0.0350852	0.00832581	0.523758	0.0494005	0.0373845	0.186362	0.877241	0.734563	0.190959	0.00011972	0.5702	0.31162	0.144961	0.03158	0.865753	0.00592383	0.441506	0.989295	0.998095	0.359017	0.268497	0.181178	0.981361
OPGS004817	ENSG00000109084	TMEM97	17	28319200	28328685	q11.2	67	0.308	0.521	0.0701255	0.0266503	0.00850547	0.523758	0.07476	0.0284621	0.00862302	0.672427	0.00388972	0.158424	0.980412	0.996227	0.0522303	0.102385	0.609957	0.986577	-0.171236	0.433756	0.693009	0.961979	0.0933574	0.178904	0.601789	0.988018
OPGS004751	ENSG00000099864	PALM	19	708935	748329	p13.3	26	0.316	0.531	0.0680138	0.0258609	0.00853895	0.523758	0.0596723	0.0291452	0.0406179	0.744865	0.149681	0.119314	0.209656	0.94656	0.325294	0.104312	0.00181789	0.865753	-0.209912	0.119324	0.0785487	0.764902	0.0519479	0.110993	0.639764	0.988018
OPGS006309	ENSG00000140943	MBTPS1	16	84053761	84116942	q24.1	17	0.186	0.425	0.0814554	0.0310272	0.00865742	0.524469	0.0957973	0.0341693	0.00505346	0.619933	0.182609	0.169813	0.282217	0.959032	-0.0637176	0.120272	0.596265	0.986577	-0.182658	0.270269	0.499143	0.928543	0.0841601	0.127038	0.507662	0.988018
OPGS006550	ENSG00000213214	ARHGEF35	7	144186083	144195879	q35	27	0.173	0.388	-0.0907717	0.0346939	0.00888739	0.526203	-0.0745862	0.0365705	0.0413983	0.744865	-0.317607	0.191377	0.0969975	0.910784	-0.280015	0.162777	0.0853893	0.898764	-0.32296	0.463231	0.485684	0.928412	0.099646	0.2827	0.724479	0.988018
OPGS005771	ENSG00000111554	MDM1	12	68272443	68332381	q15	35	0.217	0.451	0.0712103	0.0272366	0.00893557	0.526203	0.0499374	0.0309003	0.106076	0.841438	0.0250136	0.113582	0.825695	0.99583	0.15037	0.0860984	0.0807259	0.896204	0.312863	0.155043	0.0436008	0.72376	0.15006	0.153678	0.328836	0.981361
OPGS007028	ENSG00000228570	NUTM2E	10	79826739	79850878	q22.3	16	0.151	0.348	-0.102226	0.0392484	0.0091986	0.526203	-0.114648	0.0453545	0.0114774	0.672427	-0.108866	0.180081	0.545484	0.978823	0.00908915	0.132288	0.945223	0.997678	-0.235801	0.153772	0.125166	0.813874	0.0505337	0.179251	0.778008	0.988018
OPGS007081	ENSG00000180089	TMEM86B	19	55226638	55228784	q13.42	36	0.149	0.377	-0.0783835	0.0300952	0.00920027	0.526203	-0.0818458	0.0330533	0.0132798	0.672427	-0.0871673	0.153274	0.569557	0.978823	0.057625	0.108717	0.59608	0.986577	-0.383344	0.198482	0.0534356	0.730386	-0.0921566	0.171276	0.590536	0.988018
OPGS007327	ENSG00000226002		7	65084103	65100232	q11.21	7	0.138	0.382	0.0879415	0.0337796	0.00923071	0.526203	0.089069	0.036918	0.0158385	0.672427	0.0732946	0.222499	0.741842	0.994324	0.0525944	0.120178	0.661649	0.986577	0.0145914	0.225821	0.94848	0.994545	0.251775	0.174941	0.150094	0.981361
OPGS006838	ENSG00000181215	C4orf50	4	5897373	6200555	p16.1	14	0.159	0.405	-0.0829104	0.031904	0.00935654	0.526203	-0.0940172	0.0348596	0.00699621	0.672427	-0.0847459	0.187273	0.65089	0.983348	-0.034866	0.123668	0.777996	0.986577	-0.341885	0.218022	0.116853	0.802913	0.149645	0.152844	0.327545	0.981361
OPGS003956	ENSG00000158865	SLC5A11	16	24845841	24911628	p12.1	68	0.481	0.631	0.0449036	0.0172985	0.0094367	0.526203	0.0517141	0.0187723	0.00587259	0.668609	0.122934	0.10142	0.22546	0.948013	-0.0781083	0.0644633	0.225638	0.967824	-0.0359394	0.119958	0.764482	0.978075	0.105152	0.105971	0.321067	0.981361
OPGS004293	ENSG00000095485	CWF19L1	10	100232298	100267680	q24.31	43	0.39	0.601	0.0652431	0.0251764	0.00955755	0.526954	0.0614655	0.0270183	0.0229084	0.709014	0.139247	0.14779	0.346093	0.96381	0.1086	0.0926796	0.241284	0.967872	0.260737	0.29338	0.374146	0.905328	-0.121416	0.179099	0.49782	0.988018
OPGS006454	ENSG00000183506		22	21473059	21488358	q11.21	14	0.178	0.319	-0.133139	0.0515979	0.00987112	0.527057	-0.0922821	0.0542424	0.0888883	0.832407	-0.521727	0.339455	0.124304	0.924749	-0.571704	0.258647	0.0270799	0.865753	-1.07434	0.550818	0.0511224	0.726637	-0.257671	0.341273	0.450231	0.981361
OPGS007888	ENSG00000002919	SNX11	17	48103357	48123601	q21.32	15	0.119	0.268	-0.100357	0.038942	0.00996384	0.527057	-0.0808656	0.041822	0.0531666	0.778499	0.00738979	0.172396	0.965809	0.996218	-0.230349	0.158808	0.146923	0.95531	-0.703841	0.622415	0.25813	0.882734	-0.877417	0.327763	0.00742879	0.74394
OPGS003987	ENSG00000171049	FPR2	19	51752026	51770531	q13.41	82	0.468	0.684	-0.0356391	0.0138478	0.0100635	0.527057	-0.0368065	0.0152662	0.0159097	0.672427	0.0018086	0.068974	0.979081	0.996218	-0.0592309	0.048548	0.222447	0.96758	0.0232578	0.0913564	0.799045	0.981931	-0.0454552	0.0784167	0.562142	0.988018
OPGS006889	ENSG00000116198	CEP104	1	3812086	3857396	p36.32	7	0.156	0.391	0.109515	0.0426212	0.0101845	0.527057	0.15398	0.047606	0.00121873	0.398687	-0.227746	0.176106	0.195931	0.94656	0.00747129	0.150193	0.960326	0.997678	4.43174409164872e-05	0.313073	0.999887	0.999948	-0.118673	0.21901	0.587915	0.988018
OPGS006833	ENSG00000100418	DESI1	22	41598028	41621043	q13.2	24	0.159	0.373	0.0874225	0.0340708	0.0102907	0.527057	0.0866265	0.0368967	0.0188841	0.672427	0.150393	0.162653	0.355159	0.96381	-0.078414	0.147059	0.593885	0.986577	-0.239016	0.344764	0.488138	0.928412	0.298704	0.175157	0.0881293	0.950298
OPGS006279	ENSG00000269514	AC024257.3	12	48198357	48264126	q13.11	25	0.187	0.417	0.0653093	0.0254922	0.0104091	0.527057	0.0719102	0.0274906	0.0089015	0.672427	0.0646903	0.145743	0.65714	0.984041	0.050541	0.0964844	0.6004	0.986577	0.0138412	0.203602	0.9458	0.994545	-0.0262125	0.170758	0.877999	0.989953
OPGS008395	ENSG00000149531		20	30377372	30399257	q11.1	5	0.104	0.314	-0.227394	0.0888036	0.0104479	0.527057	-0.191467	0.0958093	0.0456719	0.765735	-0.450491	0.603573	0.455441	0.976292	-0.550859	0.305149	0.0710411	0.88555	0.0810185	0.737435	0.912516	0.993198	-0.362933	0.647343	0.575036	0.988018
OPGS004253	ENSG00000122085	MTERF4	2	241072169	241102332	q37.3	56	0.4	0.595	-0.0444203	0.0174184	0.0107662	0.527057	-0.0376518	0.0199434	0.059034	0.78388	-0.0669905	0.0639398	0.294771	0.959032	-0.0628914	0.0547004	0.250249	0.967872	-0.0893732	0.109331	0.413669	0.9151	-0.0980881	0.0945559	0.29957	0.981361
OPGS007512	ENSG00000115525	ST3GAL5	2	85837120	85905199	p11.2	51	0.132	0.337	0.0723685	0.0284041	0.01084	0.527057	0.0762571	0.0314839	0.0154312	0.672427	0.156684	0.124263	0.207343	0.94656	0.127927	0.109236	0.241556	0.967872	-0.0338261	0.156813	0.829214	0.981931	-0.192794	0.162543	0.23558	0.981361
OPGS007109	ENSG00000026950	BTN3A1	6	26402237	26415208	p22.2	19	0.147	0.353	-0.0671812	0.0263684	0.0108407	0.527057	-0.0515215	0.0280198	0.0659514	0.811087	-0.21576	0.157365	0.17035	0.946534	-0.183202	0.111221	0.0995198	0.910229	-0.414993	0.248698	0.0951834	0.790539	-0.104236	0.199223	0.600824	0.988018
OPGS005239	ENSG00000104835	SARS2	19	38915266	38930763	q13.2	28	0.262	0.502	0.0583717	0.0229602	0.0110126	0.527057	0.063431	0.0247381	0.0103444	0.672427	-0.121264	0.124372	0.329556	0.962768	0.194308	0.0911571	0.0330421	0.865753	-0.411432	0.249906	0.0996917	0.790539	-0.0686652	0.131619	0.601881	0.988018
OPGS005032	ENSG00000215039	CD27-AS1	12	6439001	6452092	p13.31	38	0.283	0.532	-0.0613272	0.0241381	0.0110636	0.527057	-0.0509073	0.0263899	0.0537249	0.778499	-0.0685994	0.106373	0.518995	0.978823	-0.12014	0.0957205	0.209439	0.959806	0.0291182	0.205638	0.887396	0.990764	-0.242662	0.133414	0.0689329	0.937423
OPGS006445	ENSG00000168734	PKIG	20	44531785	44624247	q13.12	22	0.178	0.314	0.0678695	0.0267851	0.0112817	0.527057	0.0369309	0.0300827	0.21958	0.899395	0.184341	0.0936258	0.0489631	0.90946	0.183277	0.0944486	0.0523201	0.865753	0.0818398	0.214965	0.703417	0.966769	0.191013	0.162252	0.239091	0.981361
OPGS004498	ENSG00000167074	TEF	22	41367333	41399326	q13.2	103	0.354	0.557	0.057518	0.0227062	0.0113048	0.527057	0.0505582	0.0247839	0.0413542	0.744865	0.215633	0.140942	0.12603	0.924749	0.0246637	0.070864	0.727808	0.986577	0.0986683	0.314134	0.753448	0.97555	0.198166	0.141391	0.16105	0.981361
OPGS006245	ENSG00000171763	SPATA5L1	15	45402336	45421415	q21.1	25	0.189	0.447	-0.0773502	0.0305744	0.0114095	0.527057	-0.0434519	0.034897	0.213078	0.89094	-0.107632	0.188859	0.568743	0.978823	-0.200642	0.0857231	0.0192539	0.865753	-0.282508	0.149812	0.0593284	0.743743	-0.101317	0.162992	0.534203	0.988018
OPGS005894	ENSG00000183439	TRIM61	4	164954446	164977668	q32.3	32	0.209	0.41	0.0656894	0.0259786	0.0114519	0.527057	0.055767	0.0285849	0.0510656	0.777537	0.0752551	0.17722	0.671098	0.984041	0.0819516	0.0915788	0.370854	0.980652	-0.0579978	0.149991	0.698997	0.966191	0.311449	0.130892	0.0173394	0.85254
OPGS004100	ENSG00000073605	GSDMB	17	39904595	39919854	q21.1	85	0.438	0.664	-0.0553059	0.0218832	0.0114937	0.527057	-0.0548698	0.0236588	0.0203836	0.675827	-0.110029	0.125861	0.382003	0.96451	0.102152	0.0822311	0.214142	0.963261	-0.604048	0.216146	0.00519593	0.535501	-0.168001	0.124445	0.177016	0.981361
OPGS004529	ENSG00000240875	LINC00886					59	0.349	0.603	0.0659294	0.0261138	0.0115798	0.527057	0.0761609	0.0294342	0.00966753	0.672427	0.00939165	0.125121	0.940167	0.996218	0.00757359	0.083804	0.927991	0.996467	0.0242758	0.158497	0.87827	0.990193	0.0779006	0.124851	0.53266	0.988018
OPGS008237	ENSG00000177663	IL17RA	22	17084954	17115693	q11.1	8	0.108	0.322	0.136276	0.0539903	0.0116002	0.527057	0.0891191	0.0585863	0.128219	0.856552	0.167969	0.278299	0.546138	0.978823	0.422674	0.212942	0.0471531	0.865753	0.0973286	0.409173	0.811985	0.981931	0.751274	0.315522	0.0172631	0.85254
OPGS006618	ENSG00000172992	DCAKD	17	45023338	45061131	q21.31	45	0.169	0.418	0.073177	0.0291916	0.0121835	0.535348	0.0708999	0.0317369	0.0254839	0.710318	-0.245182	0.153085	0.109243	0.910784	0.17423	0.110006	0.113234	0.937717	0.129634	0.230715	0.574198	0.934276	0.234238	0.170889	0.170469	0.981361
OPGS007940	ENSG00000228409		7	65751142	65763336	q11.21	13	0.117	0.322	-0.115537	0.0460941	0.0121916	0.535348	-0.107063	0.0501878	0.032905	0.733931	-0.103314	0.299114	0.729793	0.991265	-0.0836137	0.158197	0.597124	0.986577	-0.183099	0.374689	0.625076	0.947688	-0.490522	0.259134	0.058367	0.937423
OPGS006479	ENSG00000196975	ANXA4	2	69644425	69827112	p13.3	23	0.176	0.426	0.0703271	0.0280819	0.0122673	0.535348	0.0711099	0.0301764	0.0184492	0.672427	-0.0122783	0.172181	0.943151	0.996218	0.0150133	0.113056	0.894355	0.991397	-0.0674211	0.216177	0.755133	0.97575	0.339843	0.168286	0.0434421	0.937423
OPGS006132	ENSG00000242372	EIF6	20	35278907	35284985	q11.22	40	0.196	0.334	0.0921448	0.0368112	0.0123086	0.535348	0.0825948	0.0401348	0.0395966	0.744865	-0.358698	0.209473	0.0868254	0.90946	0.31419	0.164826	0.0566259	0.865753	0.168929	0.290229	0.560529	0.932809	0.24982	0.151101	0.0982629	0.963503
OPGS006572	ENSG00000255197	AC090559.1	11	47381509	47409369	p11.2	37	0.172	0.391	-0.0917547	0.0366636	0.0123282	0.535348	-0.100344	0.0390142	0.0101117	0.672427	0.135293	0.214474	0.528164	0.978823	-0.0424567	0.147148	0.77294	0.986577	-0.238697	0.391393	0.541951	0.929553	-0.137857	0.290865	0.635532	0.988018
OPGS008439	ENSG00000104892	KLC3	19	45333434	45351520	q13.32	20	0.103	0.309	0.0973289	0.0390243	0.0126292	0.54361	0.0657747	0.0431524	0.127448	0.856552	0.220603	0.161815	0.172785	0.946534	0.168693	0.142331	0.235932	0.967872	0.403133	0.289659	0.163998	0.839018	0.34882	0.229415	0.128392	0.981361
OPGS004975	ENSG00000167528	ZNF641	12	48337180	48351414	q13.11	56	0.29	0.536	0.0697441	0.028006	0.0127627	0.544579	0.0643419	0.0291798	0.0274532	0.710318	0.0948667	0.218155	0.663665	0.984041	0.0636853	0.140716	0.650851	0.986577	-0.130799	0.519225	0.801109	0.981931	0.362497	0.206027	0.0784989	0.937423
OPGS007733	ENSG00000005884	ITGA3	17	50055968	50090481	q21.33	14	0.124	0.295	0.0735957	0.0296049	0.0129212	0.54659	0.0397813	0.0353029	0.259804	0.91693	0.207125	0.119068	0.0819388	0.90946	0.0758688	0.0803073	0.344796	0.979036	0.400266	0.138891	0.00395311	0.528688	0.0779427	0.132416	0.556116	0.988018
OPGS006490	ENSG00000108883	EFTUD2	17	44849948	44899445	q21.31	44	0.176	0.423	-0.0701333	0.0283721	0.0134392	0.547777	-0.0633757	0.0308781	0.0401262	0.744865	-0.258361	0.160648	0.107783	0.910784	0.025411	0.10228	0.803789	0.987205	-0.539697	0.212353	0.0110376	0.671512	-0.0470211	0.171019	0.783358	0.988018
OPGS007059	ENSG00000112414	ADGRG6	6	142301854	142446266	q24.2	42	0.15	0.344	0.0727674	0.0294516	0.0134833	0.547777	0.0591171	0.0324899	0.0688272	0.825208	0.232813	0.129694	0.0726385	0.90946	0.0679476	0.106089	0.521861	0.986577	0.08266	0.224463	0.712681	0.970828	0.0897955	0.168111	0.593243	0.988018
OPGS006494	ENSG00000134333	LDHA	11	18394560	18408425	p15.1	29	0.176	0.385	0.0889753	0.0360272	0.0135239	0.547777	0.0978034	0.0402803	0.0151794	0.672427	-0.0895949	0.146702	0.541381	0.978823	0.139569	0.126167	0.268628	0.968502	-0.151088	0.233883	0.51828	0.929489	0.177791	0.20152	0.377643	0.981361
OPGS007083	ENSG00000134308	YWHAQ	2	9583967	9630997	p25.1	17	0.149	0.382	-0.105707	0.042809	0.0135389	0.547777	-0.102481	0.046753	0.028381	0.713897	-0.332532	0.223567	0.13691	0.925124	-0.00994059	0.166958	0.952522	0.997678	-0.272453	0.287989	0.34412	0.905328	0.012716	0.229117	0.95574	0.995646
OPGS005794	ENSG00000167202	TBC1D2B	15	77984036	78077724	q25.1	83	0.216	0.455	-0.0692936	0.0281097	0.0136971	0.547777	-0.079771	0.0305816	0.00909488	0.672427	-0.0807803	0.165433	0.625341	0.979013	0.14002	0.10361	0.176563	0.95531	0.144277	0.215998	0.504162	0.928543	-0.349927	0.156569	0.0254197	0.858817
OPGS005256	ENSG00000139921	TMX1	14	51240162	51257655	q22.1	62	0.26	0.498	-0.0564201	0.0228927	0.0137189	0.547777	-0.0569027	0.0253195	0.0246154	0.710318	-0.0767705	0.129843	0.55435	0.978823	-0.0109047	0.0769474	0.887304	0.989505	-0.0533609	0.141019	0.705137	0.967507	-0.150934	0.123677	0.222318	0.981361
OPGS006113	ENSG00000101335	MYL9	20	36541497	36551447	q11.23	42	0.197	0.424	-0.0745186	0.0302599	0.0137926	0.547777	-0.0692445	0.0331678	0.0368245	0.744865	0.042168	0.141366	0.765483	0.99583	-0.274552	0.112482	0.0146527	0.865753	0.289037	0.238212	0.224991	0.878086	-0.0921531	0.170669	0.589229	0.988018
OPGS007355	ENSG00000143458	GABPB2	1	151070578	151125542	q21.3	21	0.137	0.234	-0.0759204	0.0308694	0.0139168	0.547777	-0.07805	0.0331538	0.0185635	0.672427	0.0467649	0.166264	0.778504	0.99583	-0.169318	0.121497	0.163438	0.95531	-0.542776	0.545357	0.319607	0.891272	0.0909236	0.179262	0.612008	0.988018
OPGS007567	ENSG00000178425	NT5DC1	6	116100851	116249497	q22.1	65	0.13	0.354	0.0804512	0.0327758	0.0141045	0.547777	0.0827791	0.0350593	0.01822	0.672427	-0.191642	0.179935	0.286846	0.959032	0.243741	0.129015	0.0588584	0.865753	0.592644	0.447556	0.185444	0.847894	-0.268591	0.222997	0.228412	0.981361
OPGS004130	ENSG00000198734	F5	1	169511951	169586588	q24.2	28	0.428	0.648	0.044213	0.0180128	0.0141066	0.547777	0.0423161	0.0195008	0.0300096	0.713897	0.0531499	0.112826	0.637585	0.981012	-0.0194449	0.0645265	0.763149	0.986577	-0.105218	0.190511	0.580748	0.937199	0.244128	0.0993031	0.0139551	0.81811
OPGS006985	ENSG00000272010	AC100814.2	8	65591850	65592472	q13.1	67	0.152	0.372	0.0754501	0.0307716	0.0142088	0.547777	0.0888573	0.0333966	0.00779863	0.672427	-0.200018	0.199655	0.31643	0.962768	0.0538644	0.110148	0.624829	0.986577	-0.139804	0.221176	0.527324	0.929489	0.0672428	0.183516	0.714056	0.988018
OPGS005731	ENSG00000124243	BCAS4	20	50794894	50877177	q13.13	38	0.219	0.436	0.0667497	0.0272533	0.014316	0.547777	0.0794931	0.0304803	0.0091069	0.672427	-0.0351483	0.111781	0.753187	0.99583	0.0105298	0.09364	0.910467	0.993476	-0.078171	0.194142	0.687207	0.957231	0.159297	0.146443	0.276693	0.981361
OPGS003994	ENSG00000146085	MMUT	6	49430360	49463253	p12.3	170	0.465	0.662	-0.0532112	0.0217444	0.0144005	0.547777	-0.0546876	0.0233228	0.0190367	0.672427	-0.0341625	0.124986	0.784599	0.99583	-0.109615	0.0988571	0.267508	0.968502	-0.00637246	0.161713	0.968567	0.994545	0.017522	0.119753	0.88367	0.989953
OPGS004938	ENSG00000173559	NABP1	2	191678068	191741097	q32.3	55	0.294	0.529	0.0541497	0.0222853	0.0151053	0.570116	0.0291864	0.0250398	0.243777	0.91171	0.0367084	0.099599	0.712454	0.986349	0.178179	0.0710788	0.0121837	0.865753	0.146672	0.133197	0.270827	0.882734	0.266773	0.132216	0.0436224	0.937423
OPGS004349	ENSG00000124785	NRN1	6	5997999	6007605	p25.1	45	0.38	0.595	0.0455006	0.0187469	0.0152201	0.570116	0.0460032	0.0206471	0.025876	0.710318	0.0126829	0.125848	0.919726	0.996218	0.0399222	0.060969	0.512599	0.986577	-0.0264366	0.114488	0.817384	0.981931	0.122694	0.107375	0.253179	0.981361
OPGS006908	ENSG00000198246	SLC29A3	10	71319259	71381423	q22.1	25	0.155	0.364	-0.0649995	0.0269584	0.0159043	0.590634	-0.0732776	0.0323778	0.0236229	0.710318	-0.21195	0.123929	0.0872186	0.90946	0.0554431	0.0674817	0.411303	0.982682	-0.232853	0.127423	0.0676381	0.757763	-0.0214635	0.117989	0.855652	0.989953
OPGS006594	ENSG00000224597		10	29409618	29415412	p11.23	39	0.171	0.301	-0.0635271	0.0263738	0.0160086	0.590634	-0.0531185	0.0308106	0.0847016	0.832407	-0.1619	0.119307	0.174781	0.946534	0.0069196	0.0695956	0.9208	0.995371	-0.348449	0.150298	0.0204287	0.671512	-0.111122	0.130801	0.395575	0.981361
OPGS005460	ENSG00000064419	TNPO3	7	128954180	129055173	q32.1	42	0.242	0.474	-0.0591374	0.0246243	0.0163241	0.597777	-0.055812	0.0268737	0.0378174	0.744865	-0.102927	0.123765	0.405616	0.969954	-0.0435989	0.0918524	0.635027	0.986577	-0.213548	0.181214	0.238627	0.88265	-0.0156947	0.143635	0.91299	0.992204
OPGS007278	ENSG00000109452	INPP4B	4	142023160	142847432	q31.21	29	0.14	0.355	-0.0831109	0.0346718	0.0165264	0.600704	-0.0815827	0.0378461	0.0311117	0.719826	0.0286597	0.145882	0.844251	0.99583	-0.213681	0.141449	0.130877	0.95531	0.09071	0.304836	0.766032	0.978551	-0.19187	0.204081	0.347132	0.981361
OPGS006088	ENSG00000266472	MRPS21	1	150293861	150308979	q21.2	40	0.198	0.429	0.0773078	0.0323138	0.0167382	0.603802	0.0603775	0.0348929	0.0835651	0.832407	0.556652	0.20924	0.00780596	0.712636	-0.0229737	0.114783	0.841364	0.989478	0.667963	0.300264	0.0261089	0.671512	0.183567	0.201612	0.362563	0.981361
OPGS004173	ENSG00000164237	CMBL	5	10275875	10307902	p15.2	33	0.417	0.587	0.0481189	0.0201352	0.0168577	0.603802	0.0582869	0.0227391	0.0103683	0.672427	0.00779872	0.0864597	0.928128	0.996218	0.0874549	0.0892071	0.32691	0.979036	-0.0488342	0.109397	0.655313	0.94845	-0.0148243	0.0733392	0.839812	0.989953
OPGS006502	ENSG00000198478	SH3BGRL2	6	79537185	79703655	q14.1	38	0.175	0.416	-0.067512	0.0282892	0.0170098	0.604033	-0.0754108	0.0313728	0.0162301	0.672427	-0.0968193	0.132845	0.466117	0.976292	0.129679	0.0987366	0.189056	0.95531	-0.193357	0.212625	0.363148	0.905328	-0.298999	0.145094	0.0393288	0.92338
OPGS004919	ENSG00000176473	WDR25	14	100376418	100530303	q32.2	27	0.296	0.549	-0.0517708	0.0217185	0.0171389	0.604033	-0.0520619	0.0237794	0.0285701	0.713897	0.0290431	0.11095	0.7935	0.99583	0.00860046	0.0769962	0.911062	0.993622	-0.448097	0.145986	0.00214448	0.528688	-0.0258408	0.140408	0.853981	0.989953
OPGS007213	ENSG00000086730	LAT2	7	74199652	74229834	q11.23	11	0.143	0.241	0.169378	0.0712289	0.0174097	0.604033	0.168633	0.0763276	0.0271514	0.710318	-0.0300367	0.380066	0.937009	0.996218	0.355683	0.334725	0.287958	0.974971	0.0598899	0.515395	0.907492	0.993198	0.232051	0.428074	0.587763	0.988018
OPGS006061	ENSG00000145220	LYAR	4	4267701	4290154	p16.3	25	0.2	0.44	-0.0625361	0.0263029	0.0174288	0.604033	-0.0732743	0.0287239	0.0107419	0.672427	-0.210576	0.125361	0.0930063	0.910784	-0.0383451	0.0998703	0.701016	0.986577	0.408652	0.196591	0.0376462	0.699734	0.166332	0.159251	0.296269	0.981361
OPGS007442	ENSG00000007080	CCDC124	19	17933015	17943991	p13.11	26	0.134	0.363	0.0774915	0.0326237	0.0175341	0.604033	0.0587813	0.0358613	0.101186	0.835272	-0.0494117	0.155329	0.750401	0.995538	0.209373	0.112554	0.0628566	0.865753	-0.263157	0.29957	0.3797	0.906407	0.50596	0.190668	0.00796341	0.769689
OPGS004612	ENSG00000225101		11	4474813	4475755	p15.4	68	0.338	0.568	-0.0487797	0.0205486	0.0176028	0.604033	-0.0565083	0.0223097	0.0113123	0.672427	-0.0087554	0.122741	0.943133	0.996218	0.00114604	0.0777986	0.988247	0.998952	-0.206255	0.128169	0.107565	0.80095	0.169841	0.12577	0.176886	0.981361
OPGS006151	ENSG00000163221	S100A12	1	153373711	153375621	q21.3	20	0.194	0.408	-0.0848257	0.0357907	0.0177856	0.60607	-0.0836684	0.0376515	0.0262709	0.710318	-0.176987	0.237877	0.456861	0.976292	-0.144925	0.155234	0.350514	0.979036	0.956861	0.515943	0.0636554	0.748913	-0.102841	0.299581	0.731385	0.988018
OPGS006108	ENSG00000174944	P2RY14	3	151212117	151278542	q25.1	39	0.197	0.383	-0.0865221	0.0365494	0.0179202	0.606443	-0.092011	0.038776	0.0176498	0.672427	-0.00776659	0.218334	0.971624	0.996218	-0.168898	0.15542	0.277162	0.970384	0.594426	0.35932	0.0980649	0.790539	-0.128249	0.28433	0.651948	0.988018
OPGS004079	ENSG00000259070	LINC00639	14	38699825	38948289	q21.1	158	0.443	0.639	0.0424316	0.0179778	0.0182642	0.613853	0.0465778	0.0193749	0.0162154	0.672427	-0.0681385	0.0998296	0.494892	0.97854	-0.0406017	0.0730162	0.578167	0.986577	0.191896	0.161197	0.233872	0.88265	0.136228	0.101562	0.179816	0.981361
OPGS003693	ENSG00000226278		7	55764797	55773288	p11.2	160	0.604	0.663	-0.0553869	0.0234924	0.0183906	0.613897	-0.083454	0.0269047	0.00192328	0.426187	0.180839	0.10362	0.0809458	0.90946	-0.0202269	0.0760468	0.790255	0.986577	0.0789083	0.128561	0.539359	0.929553	-0.00768081	0.101028	0.939398	0.993239
OPGS006932	ENSG00000127124	HIVEP3	1	41506365	42035925	p34.2	55	0.154	0.391	0.0675597	0.0286937	0.0185469	0.61493	0.0593116	0.0311479	0.0568849	0.78388	0.208568	0.158581	0.188439	0.94656	0.0739645	0.107353	0.490831	0.986577	0.4355	0.225013	0.0529364	0.727615	-0.0488687	0.166799	0.769538	0.988018
OPGS006145	ENSG00000286830	AC105052.5	7	102692124	102748695	q22.1	24	0.195	0.403	-0.0924708	0.0393247	0.0186996	0.615831	-0.116994	0.0421743	0.00553626	0.662596	0.372326	0.23081	0.106717	0.910784	-0.0359795	0.159543	0.821578	0.987846	0.437845	0.310244	0.158159	0.838107	-0.0842538	0.263143	0.74883	0.988018
OPGS005921	ENSG00000170322	NFRKB	11	129863636	129895590	q24.3	22	0.208	0.441	0.0701258	0.0298651	0.0188702	0.617307	0.0580191	0.0332734	0.0812098	0.832407	0.273653	0.137365	0.0463538	0.90946	0.160172	0.104424	0.125065	0.95531	0.0856138	0.192701	0.656837	0.94845	-0.172595	0.154359	0.263508	0.981361
OPGS006619	ENSG00000233609		8	8961757	8962057	p23.1	53	0.169	0.414	-0.0708461	0.030212	0.0190288	0.618373	-0.0734592	0.0325656	0.0240875	0.710318	0.0719297	0.175281	0.681537	0.984041	-0.0822977	0.126568	0.515546	0.986577	-0.104773	0.211339	0.620064	0.947688	-0.14086	0.172853	0.415123	0.981361
OPGS005893	ENSG00000112210	RAB23	6	57186992	57222307	p11.2	24	0.209	0.39	0.0904816	0.0388033	0.0197113	0.626806	0.0898546	0.0426094	0.0349621	0.744865	0.0886895	0.12934	0.492895	0.97652	0.0332996	0.153839	0.828631	0.987846	0.517548	0.65133	0.426845	0.9151	0.1391	0.347676	0.689095	0.988018
OPGS005295	ENSG00000169432	SCN9A	2	166195185	166376001	q24.3	67	0.257	0.51	-0.0537853	0.0230718	0.0197422	0.626806	-0.0591798	0.025371	0.0196706	0.672427	-0.230998	0.109298	0.0345606	0.852433	-0.079415	0.0903599	0.379469	0.980652	0.0269676	0.150125	0.85744	0.987603	0.208435	0.11963	0.081451	0.937423
OPGS004834	ENSG00000171680	PLEKHG5	1	6467122	6520074	p36.31	38	0.306	0.469	-0.0527405	0.0226581	0.0199299	0.626806	-0.0546101	0.0248891	0.0282254	0.713897	-0.0579078	0.0947372	0.541037	0.978823	-0.111077	0.0894557	0.214349	0.963261	0.158351	0.170491	0.352996	0.905328	0.0375766	0.130382	0.773191	0.988018
OPGS008317	ENSG00000128011	LRFN1	19	39306566	39320863	q13.2	28	0.106	0.286	-0.101115	0.0434952	0.0200864	0.626806	-0.0423545	0.0478123	0.375698	0.931452	-0.183384	0.176464	0.298704	0.959032	-0.311164	0.163948	0.0577034	0.865753	-1.20998	0.376215	0.00129908	0.528688	-0.506725	0.277814	0.0681563	0.937423
OPGS005096	ENSG00000101298	SNPH	20	1266280	1309328	p13	29	0.277	0.442	-0.0478558	0.0205866	0.0200931	0.626806	-0.0595801	0.0233978	0.0108842	0.672427	-0.0830812	0.115504	0.471961	0.976292	0.102323	0.062459	0.101371	0.910229	-0.112782	0.103209	0.274499	0.883289	-0.126435	0.0995002	0.203834	0.981361
OPGS004767	ENSG00000122386	ZNF205	16	3112560	3120517	p13.3	28	0.314	0.577	-0.0573053	0.024672	0.020196	0.626806	-0.060351	0.0263907	0.022206	0.709014	0.109023	0.13288	0.411951	0.969954	-0.176967	0.102753	0.0850219	0.898764	0.128082	0.242104	0.596779	0.942611	0.0530957	0.168449	0.752607	0.988018
OPGS004321	ENSG00000241839	PLEKHO2	15	64841883	64868002	q22.31	42	0.386	0.626	0.0436493	0.0188359	0.0204848	0.626806	0.036489	0.0204009	0.0736797	0.832407	0.0813176	0.0946564	0.390295	0.965775	0.0960401	0.0738911	0.193686	0.95531	0.465438	0.192046	0.0153686	0.671512	-0.0470047	0.10533	0.65541	0.988018
OPGS007486	ENSG00000113790	EHHADH	3	185190624	185281990	q27.2	36	0.133	0.283	0.154318	0.0666004	0.0205001	0.626806	0.108273	0.0784955	0.167787	0.875309	0.129529	0.196285	0.509314	0.978823	0.416535	0.215004	0.0527038	0.865753	0.134551	0.395972	0.734008	0.973445	0.357591	0.339914	0.292797	0.981361
OPGS004078	ENSG00000227051	C14orf132	14	96039362	96093971	q32.2	46	0.443	0.641	-0.0414115	0.0178725	0.0205007	0.626806	-0.0395624	0.01933	0.0406896	0.744865	-0.119297	0.0843779	0.157407	0.930919	-0.0394667	0.0749256	0.59837	0.986577	-0.190493	0.190981	0.318548	0.891272	0.0927778	0.0988761	0.348078	0.981361
OPGS005566	ENSG00000260661	AC116903.2	15	92148752	92331124	q26.1	49	0.233	0.468	-0.0774176	0.0334591	0.0206786	0.626806	-0.0359175	0.0381882	0.346941	0.929949	-0.134848	0.14159	0.340904	0.963372	-0.179885	0.106612	0.0915495	0.910229	-0.426551	0.171149	0.0126927	0.671512	-0.208991	0.175809	0.23454	0.981361
OPGS006991	ENSG00000158477	CD1A	1	158254424	158258269	q23.1	41	0.152	0.326	-0.0783076	0.0338476	0.0206934	0.626806	-0.0844329	0.0359672	0.0189001	0.672427	0.147628	0.222171	0.506384	0.978823	-0.171051	0.149331	0.252024	0.967872	0.17849	0.305907	0.559571	0.932049	-0.0110301	0.210412	0.958193	0.995646
OPGS003737	ENSG00000164265	SCGB3A2	5	147870682	147882191	q32	44	0.577	0.746	0.0380623	0.0164917	0.0210012	0.627699	0.0333116	0.0182173	0.067464	0.823497	0.057494	0.0888746	0.517689	0.978823	0.0360701	0.0563675	0.522231	0.986577	0.0858447	0.107162	0.423087	0.9151	0.0940601	0.0889252	0.290172	0.981361
OPGS006277	ENSG00000143870	PDIA6	2	10783391	10837977	p25.1	31	0.188	0.424	0.0613449	0.0265903	0.0210527	0.627699	0.0692198	0.02961	0.0194021	0.672427	0.0656242	0.133449	0.622894	0.979013	0.0869957	0.0896747	0.331984	0.979036	0.0293113	0.162517	0.856871	0.987603	-0.137448	0.13812	0.319672	0.981361
OPGS004073	ENSG00000279996	AC004491.1	7	75625089	75626970	q11.23	61	0.444	0.643	-0.0469993	0.0203807	0.0211067	0.627699	-0.0479294	0.0222281	0.0310636	0.719826	0.0232804	0.117392	0.842799	0.99583	-0.100962	0.0747406	0.176749	0.95531	0.253303	0.150955	0.093347	0.790539	-0.140219	0.110086	0.202762	0.981361
OPGS007132	ENSG00000228278	ORM2	9	114329869	114333251	q32	16	0.146	0.387	-0.0791075	0.0343775	0.0213834	0.6321	-0.0833394	0.0371111	0.024725	0.710318	-0.0898797	0.188056	0.632692	0.981012	-0.00470384	0.129098	0.970935	0.998733	-0.137453	0.357224	0.700401	0.966205	-0.058913	0.210485	0.77956	0.988018
OPGS008466	ENSG00000122861	PLAU	10	73909177	73917496	q22.2	14	0.102	0.263	0.13287	0.0579301	0.021812	0.638548	0.169873	0.0621464	0.00626778	0.668609	-0.510926	0.294593	0.0828564	0.90946	0.0497917	0.232221	0.830223	0.987846	-0.277183	0.677113	0.682276	0.955458	0.158192	0.40126	0.693406	0.988018
OPGS003717	ENSG00000256020	AC006205.2	12	585689	636822	p13.33	56	0.589	0.722	0.0329898	0.0144015	0.0219795	0.638548	0.0444814	0.0161866	0.00599541	0.668609	-0.0829754	0.063504	0.191343	0.94656	-0.00504852	0.0467945	0.914085	0.993958	0.040914	0.0909556	0.652838	0.94845	0.0293788	0.0766273	0.701424	0.988018
OPGS007831	ENSG00000259772	AC012236.1	15	31202931	31230886	q13.3	16	0.121	0.327	-0.0935888	0.0408684	0.0220212	0.638548	-0.0820732	0.0437231	0.0605023	0.78388	0.107532	0.266774	0.686887	0.984572	-0.391297	0.160557	0.0148044	0.865753	-0.507613	0.355803	0.153676	0.829176	0.319459	0.272105	0.240383	0.981361
OPGS006528	ENSG00000170837	GPR27	3	71753855	71756496	p13	29	0.174	0.406	-0.0607835	0.0265976	0.0222953	0.638548	-0.0536035	0.0306168	0.0799825	0.832407	-0.0517861	0.116706	0.657236	0.984041	-0.080023	0.0820172	0.32922	0.979036	-0.0127358	0.142159	0.928614	0.994545	-0.168341	0.117773	0.152899	0.981361
OPGS006571	ENSG00000117153	KLHL12	1	202891116	202928636	q32.1	32	0.172	0.356	-0.0688439	0.0301387	0.0223578	0.638548	-0.061698	0.032779	0.0598036	0.78388	-0.0442772	0.136542	0.745729	0.994797	-0.0553196	0.125934	0.660462	0.986577	-0.399657	0.246248	0.104594	0.799373	-0.190661	0.169183	0.259764	0.981361
OPGS007222	ENSG00000110717	NDUFS8	11	68030617	68036644	q13.2	21	0.142	0.374	0.0774766	0.0339277	0.0223963	0.638548	0.0721825	0.0354783	0.0418958	0.744865	0.210949	0.259557	0.416374	0.972315	0.175892	0.152907	0.250013	0.967872	-0.973948	0.572437	0.0888667	0.785244	0.327382	0.287116	0.254185	0.981361
OPGS004948	ENSG00000285966	AC007686.4	14	76958098	77000609	q24.3	51	0.293	0.522	0.0504287	0.0221023	0.0225125	0.638548	0.0665997	0.0243196	0.00617175	0.668609	0.0363261	0.112766	0.74735	0.994797	-0.0145229	0.0754304	0.847324	0.989505	-0.129342	0.15217	0.395332	0.914966	-0.074184	0.136012	0.585462	0.988018
OPGS008401	ENSG00000104738	MCM4	8	47960185	47978160	q11.21	9	0.104	0.282	-0.306625	0.13508	0.0232108	0.654159	-0.341053	0.145497	0.019075	0.672427	-0.179061	0.770982	0.816344	0.99583	-0.13128	0.605762	0.828428	0.987846	-0.714892	0.92113	0.437688	0.9151	0.536225	0.721808	0.457547	0.981361
OPGS007840	ENSG00000100028	SNRPD3	22	24555958	24582052	q11.23	13	0.12	0.261	0.0752188	0.0331653	0.0233295	0.654159	0.0752578	0.0352159	0.0325947	0.733679	-0.129062	0.220348	0.558064	0.978823	0.142406	0.146692	0.331658	0.979036	0.768269	0.451321	0.0887055	0.785244	-0.000896176	0.184946	0.996134	0.999897
OPGS005124	ENSG00000104324	CPQ	8	96645242	97149654	q22.1	41	0.274	0.455	-0.0629439	0.0278609	0.0238698	0.656571	-0.0460018	0.0308458	0.13587	0.861067	-0.308431	0.14088	0.0285736	0.844972	-0.0327254	0.0896766	0.715166	0.986577	0.0306147	0.198245	0.877272	0.990193	-0.374116	0.169519	0.0273197	0.875986
OPGS008215	ENSG00000117016	RIMS3	1	40620680	40665682	p34.2	16	0.109	0.318	-0.0753024	0.0333453	0.0239293	0.656571	-0.0974935	0.0364132	0.00741911	0.672427	0.244181	0.162367	0.132611	0.924749	0.00118179	0.125207	0.992469	0.998952	0.0270317	0.260998	0.91751	0.993198	-0.0878942	0.193673	0.649953	0.988018
OPGS007294	ENSG00000198208	RPS6KL1	14	74903951	74923302	q24.3	18	0.14	0.372	-0.0746386	0.0330894	0.0240915	0.656571	-0.0686902	0.0364451	0.0594628	0.78388	-0.115724	0.179587	0.519323	0.978823	-0.270975	0.109366	0.013224	0.865753	0.469551	0.278129	0.0913633	0.790539	0.0651599	0.183759	0.722894	0.988018
OPGS005787	ENSG00000113645	WWC1	5	168291645	168472303	q34	50	0.216	0.449	0.0519429	0.0230641	0.0243152	0.656571	0.0437375	0.0267971	0.102643	0.835272	0.0676699	0.0907901	0.456064	0.976292	0.122379	0.0678897	0.0714479	0.88555	-0.0287325	0.12389	0.8166	0.981931	0.0599686	0.112722	0.594722	0.988018
OPGS005811	ENSG00000227811	INKA2-AS1	1	111739579	111747798	p13.2	45	0.214	0.456	0.0526404	0.0234495	0.0247786	0.656571	0.0390346	0.0260722	0.134349	0.860745	0.0969058	0.1013	0.338758	0.962768	0.111473	0.0830877	0.179715	0.95531	0.0656245	0.147925	0.657309	0.94845	0.18425	0.134138	0.169573	0.981361
OPGS006306	ENSG00000182372	CLN8	8	1755778	1801711	p23.3	41	0.186	0.406	0.0597785	0.0266597	0.0249433	0.656571	0.0384773	0.0306284	0.20902	0.89094	0.185687	0.133466	0.164145	0.940361	0.174189	0.0727	0.0165751	0.865753	-0.00719456	0.148068	0.961246	0.994545	0.0211462	0.148481	0.88675	0.990316
OPGS008141	ENSG00000165475	CRYL1	13	20403666	20525873	q12.11	22	0.111	0.327	-0.0734968	0.0327968	0.0250278	0.656571	-0.0786057	0.0384798	0.0410745	0.744865	-0.0360473	0.138319	0.794393	0.99583	-0.133143	0.0876427	0.128724	0.95531	0.0468394	0.168041	0.780446	0.981572	0.0300398	0.173176	0.862286	0.989953
OPGS006974	ENSG00000130758	MAP3K10	19	40191426	40215575	q13.2	27	0.153	0.395	-0.120933	0.0541163	0.0254372	0.656571	-0.119759	0.0582637	0.0398342	0.744865	0.0721674	0.352584	0.837821	0.99583	-0.0942518	0.204603	0.645044	0.986577	0.222122	0.392372	0.571325	0.933723	-0.787455	0.35529	0.0266658	0.860849
OPGS003750	ENSG00000100362	PVALB	22	36800684	36819479	q12.3	35	0.57	0.732	0.0337295	0.0151083	0.0255811	0.656571	0.040484	0.0165754	0.0145893	0.672427	-0.0134286	0.0692561	0.846256	0.99583	0.00466074	0.0577843	0.935714	0.996786	0.0830314	0.112616	0.460941	0.925309	-0.0530412	0.0825811	0.520683	0.988018
OPGS008019	ENSG00000241106	HLA-DOB	6	32812763	32820466	p21.32	31	0.115	0.289	0.0773324	0.0346469	0.0256141	0.656571	0.0477286	0.0388288	0.218994	0.898498	0.216849	0.115767	0.0610468	0.90946	0.22873	0.142916	0.109499	0.932831	0.253969	0.207008	0.219877	0.877712	-0.0764782	0.22104	0.729349	0.988018
OPGS004571	ENSG00000176974	SHMT1	17	18327873	18363550	p11.2	36	0.343	0.567	0.0536524	0.024063	0.0257699	0.656571	0.0435937	0.025745	0.0904004	0.832407	0.18343	0.132414	0.165968	0.944617	0.0989076	0.0951406	0.298529	0.979036	0.205885	0.274035	0.452466	0.921057	0.172821	0.167969	0.303533	0.981361
OPGS004538	ENSG00000253982	AC100810.1	8	1758208	1764663	p23.3	48	0.348	0.579	0.0584009	0.0262087	0.0258603	0.656571	0.0475635	0.0287194	0.0976926	0.835272	0.177821	0.110207	0.106632	0.910784	0.0152271	0.107533	0.887392	0.989505	0.0929984	0.175105	0.595349	0.942338	0.228669	0.159643	0.152036	0.981361
OPGS008420	ENSG00000138780	GSTCD	4	105708778	105847725	q24	21	0.103	0.291	0.0867026	0.0389102	0.0258621	0.656571	0.0962927	0.0423161	0.0228727	0.709014	-0.0691025	0.175476	0.693728	0.985267	0.0708788	0.140878	0.614879	0.986577	0.737127	0.507001	0.145975	0.821499	0.0962778	0.264184	0.715533	0.988018
OPGS007981	ENSG00000249763		4	69242628	69250815	q13.2	21	0.116	0.321	-0.0941214	0.0422671	0.0259589	0.656571	-0.0975907	0.0459992	0.0338734	0.74264	0.079813	0.249843	0.749384	0.99492	-0.273248	0.161804	0.0912659	0.910229	-0.0916753	0.311401	0.768455	0.979457	0.120494	0.213607	0.572691	0.988018
OPGS006582	ENSG00000100360	IFT27	22	36758202	36776256	q12.3	29	0.171	0.418	-0.0798309	0.0359062	0.0261944	0.656571	-0.0467096	0.0400134	0.24307	0.91171	-0.569175	0.178563	0.00143496	0.5702	-0.171375	0.112826	0.128778	0.95531	-0.0324568	0.287337	0.910064	0.993198	-0.0936443	0.193987	0.629283	0.988018
OPGS007766	ENSG00000140443	IGF1R	15	98648539	98964530	q26.3	26	0.123	0.349	0.0809923	0.0364359	0.0262246	0.656571	0.0647986	0.0390889	0.0973734	0.835272	0.00850246	0.189622	0.964236	0.996218	0.142369	0.148413	0.337422	0.979036	0.190515	0.432196	0.659352	0.94881	0.556184	0.229917	0.0155606	0.839074
OPGS007021	ENSG00000118217	ATF6	1	161766298	161977574	q23.3	15	0.151	0.323	-0.0601585	0.0270714	0.0262686	0.656571	-0.0561001	0.0329373	0.0885233	0.832407	-0.234673	0.135099	0.0823786	0.90946	-0.0610909	0.0624704	0.328115	0.979036	-0.00528384	0.110356	0.961812	0.994545	-0.0710294	0.146457	0.627686	0.988018
OPGS005091	ENSG00000174749	FAM241A	4	112145454	112195256	q25	58	0.277	0.519	0.0541336	0.0243878	0.0264395	0.656571	0.0583475	0.0267848	0.0293776	0.713897	-0.0487239	0.124534	0.695614	0.985267	0.0468523	0.0902628	0.603715	0.986577	0.00492198	0.143617	0.972661	0.995434	0.188081	0.144241	0.192257	0.981361
OPGS006337	ENSG00000197841	ZNF181	19	34734155	34745378	q13.11	29	0.184	0.423	-0.062767	0.0283019	0.0265709	0.656571	-0.0372901	0.0304395	0.220555	0.901136	-0.19131	0.14709	0.193387	0.94656	-0.200374	0.117925	0.0892875	0.910229	-0.319707	0.24996	0.200887	0.860918	-0.376342	0.176059	0.0325505	0.875986
OPGS004793	ENSG00000148411	NACC2	9	136006537	136095289	q34.3	35	0.311	0.532	0.0502039	0.0226466	0.0266341	0.656571	0.0519072	0.0253561	0.0406454	0.744865	-0.0134435	0.09285	0.884879	0.99583	0.0836983	0.0742193	0.25944	0.968502	0.00741317	0.152009	0.961104	0.994545	0.0636086	0.142633	0.655626	0.988018
OPGS006947	ENSG00000112599	GUCA1B	6	42183284	42194956	p21.1	19	0.154	0.365	-0.0655781	0.0296085	0.0267708	0.656571	-0.0621369	0.0319106	0.0515089	0.777537	-0.184147	0.168147	0.273449	0.959032	-0.198959	0.118081	0.0920007	0.910229	0.34148	0.215359	0.112823	0.802913	-0.0271979	0.192348	0.887554	0.990316
OPGS006704	ENSG00000180198	RCC1	1	28505943	28539300	p35.3	16	0.165	0.241	-0.0895465	0.0404391	0.0268044	0.656571	-0.0790179	0.0423207	0.0618847	0.78388	-0.260324	0.338668	0.44209	0.976292	0.0187516	0.210077	0.928875	0.996467	-1.56939	1.04531	0.133262	0.816005	-0.374307	0.23163	0.106101	0.976802
OPGS004271	ENSG00000198818	SFT2D1	6	166319728	166342576	q27	67	0.394	0.632	-0.0441678	0.0199514	0.0268447	0.656571	-0.0585489	0.0215818	0.00667009	0.672427	-0.0319457	0.114195	0.779672	0.99583	0.124592	0.0745693	0.0947575	0.910229	0.0483336	0.147979	0.743952	0.974807	-0.209664	0.132756	0.114264	0.981361
OPGS003832	ENSG00000145390	USP53	4	119212587	119295518	q26	147	0.537	0.632	0.0363498	0.0164354	0.026989	0.656571	0.0348241	0.0176886	0.0489837	0.775365	0.0510263	0.072614	0.482239	0.976292	0.0311936	0.0784274	0.690823	0.986577	0.084338	0.166726	0.612964	0.945804	0.0345498	0.093616	0.712084	0.988018
OPGS006608	ENSG00000147324	MFHAS1	8	8783354	8893630	p23.1	86	0.17	0.399	-0.0590345	0.0266928	0.0269922	0.656571	-0.0919922	0.0312538	0.00324639	0.482729	0.105344	0.0902554	0.243138	0.954749	0.00407822	0.0752963	0.956806	0.997678	-0.307639	0.181048	0.0892794	0.785244	0.124723	0.149391	0.403786	0.981361
OPGS007340	ENSG00000268555	AC123912.4	19	21569738	21587368	p12	11	0.138	0.356	-0.0902766	0.0408449	0.0270894	0.656571	-0.0738981	0.0435393	0.0896451	0.832407	0.0918185	0.315991	0.771378	0.99583	-0.220714	0.17963	0.219178	0.96443	-0.46113	0.272765	0.0909179	0.789199	-0.204551	0.246204	0.406074	0.981361
OPGS004186	ENSG00000157379	DHRS1	14	24290598	24299780	q12	43	0.415	0.596	-0.0384623	0.0174097	0.0271571	0.656571	-0.0173697	0.0195168	0.373474	0.931452	-0.0978247	0.094913	0.302692	0.959032	-0.146773	0.0679926	0.0308761	0.865753	-0.0956995	0.0775703	0.21731	0.877712	-0.109062	0.0773362	0.158471	0.981361
OPGS005570	ENSG00000261000	AC244034.2	1	206503948	206504456	q32.1	15	0.233	0.462	-0.0514932	0.0233087	0.027162	0.656571	-0.0215383	0.0256729	0.401499	0.931452	-0.26553	0.112654	0.0184216	0.816563	-0.240391	0.0850658	0.0047142	0.865753	-0.0485418	0.151113	0.748037	0.97545	-0.0689737	0.131511	0.599951	0.988018
OPGS007806	ENSG00000182446	NPLOC4	17	81556887	81648465	q25.3	18	0.122	0.327	-0.0753536	0.0341566	0.0273755	0.658488	-0.0651603	0.0369665	0.077954	0.832407	-0.173352	0.170786	0.310093	0.962768	-0.157424	0.120537	0.191548	0.95531	-0.850591	0.425591	0.0456506	0.72376	0.19362	0.254588	0.446942	0.981361
OPGS003929	ENSG00000162704	ARPC5	1	183620846	183635783	q25.3	64	0.494	0.708	0.0410776	0.0186902	0.0279626	0.667348	0.0352718	0.0198753	0.0759549	0.832407	0.00632357	0.130962	0.961489	0.996218	0.00934413	0.07743	0.903946	0.991797	0.269808	0.160374	0.0924983	0.790539	0.211193	0.125574	0.0926031	0.963503
OPGS008407	ENSG00000122515	ZMIZ2	7	44748581	44769881	p13	23	0.104	0.316	0.085597	0.0389912	0.0281428	0.667348	0.071613	0.0415361	0.084687	0.832407	0.0536724	0.242873	0.8251	0.99583	0.230588	0.159267	0.14767	0.95531	1.01146	0.43019	0.0187131	0.671512	-0.0557715	0.254728	0.826693	0.989953
OPGS006685	ENSG00000135686	KLHL36	16	84648511	84667686	q24.1	15	0.166	0.396	0.0623562	0.0284461	0.0283738	0.667348	0.055063	0.0301925	0.0681927	0.825208	0.232732	0.138565	0.0930359	0.910784	0.0905093	0.127506	0.477801	0.986577	0.337069	0.431322	0.434521	0.9151	-0.261319	0.237225	0.27065	0.981361
OPGS004968	ENSG00000130475	FCHO1	19	17747718	17788568	p13.11	18	0.29	0.546	0.0489872	0.022352	0.0284066	0.667348	0.0429881	0.0243216	0.0771471	0.832407	0.0528983	0.108601	0.626195	0.979013	0.00472179	0.082304	0.95425	0.997678	0.118409	0.234999	0.614352	0.945804	0.28336	0.131166	0.0307481	0.875986
OPGS004074	ENSG00000078114	NEBL	10	20779973	21293011	p12.31	79	0.444	0.482	-0.0367367	0.0168335	0.0290837	0.667348	-0.031764	0.0188478	0.0919338	0.832407	-0.0608858	0.0554491	0.272183	0.959032	-0.069631	0.0639167	0.275977	0.970384	-0.129107	0.30125	0.668235	0.952099	-0.0171113	0.0885846	0.846831	0.989953
OPGS004205	ENSG00000155893	PXYLP1	3	141228726	141367753	q23	57	0.411	0.634	0.0392255	0.0179774	0.0291143	0.667348	0.0459245	0.0195332	0.0187179	0.672427	0.0204568	0.0865592	0.813175	0.99583	0.031541	0.0683846	0.644634	0.986577	0.00821899	0.12859	0.949037	0.994545	-0.143964	0.131188	0.272473	0.981361
OPGS008464	ENSG00000119522	DENND1A	9	123379654	123930152	q33.3	39	0.103	0.264	-0.0888169	0.0407313	0.0292161	0.667348	-0.0701932	0.0454841	0.122771	0.847762	-0.102479	0.145646	0.48167	0.976292	-0.171153	0.148994	0.250668	0.967872	-0.508964	0.361204	0.158813	0.838854	-0.238871	0.235557	0.31055	0.981361
OPGS007313	ENSG00000126005	MMP24OS	20	35201745	35278131	q11.22	41	0.139	0.332	-0.0732891	0.0336713	0.0295099	0.667348	-0.0807199	0.037132	0.0297153	0.713897	0.0743548	0.149789	0.619613	0.979013	0.0409896	0.149178	0.783493	0.986577	0.162795	0.277089	0.556854	0.930575	-0.260772	0.138159	0.0590962	0.937423
OPGS006789	ENSG00000058453	CROCC	1	16740273	16972964	p36.13	16	0.161	0.391	-0.0819002	0.0376395	0.0295619	0.667348	-0.0930126	0.0413583	0.024516	0.710318	-0.101279	0.147304	0.491736	0.976292	0.132501	0.138267	0.337912	0.979036	0.26333	0.381828	0.490409	0.928412	-0.450282	0.262101	0.0858017	0.946133
OPGS007747	ENSG00000238164	TNFRSF14-AS1	1	2540861	2557059	p36.32	7	0.124	0.338	-0.10692	0.0491422	0.0295764	0.667348	-0.0762299	0.0513098	0.137364	0.86122	0.212902	0.457005	0.641313	0.982224	-0.348759	0.213585	0.102495	0.91278	-1.86001	0.816339	0.0226982	0.671512	-0.785673	0.421376	0.0622456	0.937423
OPGS006814	ENSG00000164983	TMEM65	8	124306189	124372701	q24.13	55	0.16	0.398	0.0643863	0.0295955	0.0295896	0.667348	0.0542434	0.0321335	0.0913992	0.832407	-0.0138952	0.151563	0.926953	0.996218	0.0746485	0.114722	0.515248	0.986577	0.394815	0.222062	0.0754117	0.764902	0.216419	0.178866	0.2263	0.981361
OPGS006464	ENSG00000174606	ANGEL2	1	212992182	213015867	q32.3	24	0.177	0.412	0.0635966	0.0292445	0.0296563	0.667348	0.0525064	0.0316393	0.097009	0.835272	-0.274976	0.178428	0.123293	0.924749	0.256665	0.110661	0.0203742	0.865753	0.221033	0.207052	0.285735	0.886747	0.0757532	0.178745	0.671707	0.988018
OPGS005644	ENSG00000100350	FOXRED2	22	36487190	36507221	q12.3	14	0.225	0.329	0.0657101	0.0302462	0.0298175	0.667348	0.0552794	0.0315461	0.0797156	0.832407	-0.0281295	0.21007	0.893478	0.99583	0.0932992	0.151816	0.53885	0.986577	0.219333	0.350128	0.531028	0.929489	0.736394	0.285405	0.00987522	0.781576
OPGS007534	ENSG00000132286	TIMM10B	11	6481501	6484681	p15.4	15	0.131	0.338	0.0836282	0.0384952	0.0298233	0.667348	0.10722	0.0420924	0.0108575	0.672427	0.0435549	0.194952	0.823214	0.99583	-0.161448	0.129192	0.21142	0.961507	0.041829	0.323756	0.8972	0.993198	0.250817	0.277057	0.365312	0.981361
OPGS004121	ENSG00000197375	SLC22A5	5	132369710	132395613	q31.1	139	0.43	0.658	0.0441796	0.0203455	0.0298956	0.667348	0.025996	0.0229518	0.257367	0.916474	-0.0384871	0.0920427	0.675841	0.984041	0.181204	0.0622186	0.00358696	0.865753	0.0904128	0.126117	0.473437	0.926453	0.12746	0.117464	0.277876	0.981361
OPGS005829	ENSG00000127603	MACF1	1	39081316	39487177	p34.3	53	0.213	0.444	-0.0471511	0.0217171	0.0299198	0.667348	-0.0333954	0.0233592	0.152818	0.863975	-0.391603	0.1772	0.0271088	0.844972	0.00146646	0.07818	0.985035	0.998952	-0.142536	0.170541	0.403273	0.9151	-0.387399	0.136607	0.00457026	0.711638
OPGS004687	ENSG00000271335	AL117336.2	10	35219881	35337256	p11.21	73	0.325	0.58	-0.0476016	0.0219677	0.0302429	0.669002	-0.0316868	0.0238416	0.183829	0.877241	-0.285314	0.120259	0.0176679	0.816563	-0.0641737	0.0792464	0.418055	0.984356	-0.165318	0.186609	0.375669	0.905328	-0.124602	0.13893	0.369789	0.981361
OPGS006142	ENSG00000104805	NUCB1	19	48900050	48923473	q13.33	21	0.195	0.385	-0.0717405	0.033133	0.0303702	0.669002	-0.0790237	0.0346905	0.0227288	0.709014	-0.513292	0.315037	0.103247	0.910784	0.11702	0.135143	0.386549	0.981234	0.614806	0.774044	0.427034	0.9151	-0.146478	0.286841	0.609591	0.988018
OPGS004076	ENSG00000166002	SMCO4	11	93478472	93543391	q21	121	0.443	0.617	0.0383641	0.0177218	0.030403	0.669002	0.042598	0.018995	0.0249231	0.710318	-0.155796	0.12695	0.21974	0.94656	0.0586652	0.0694547	0.398304	0.982682	-0.233173	0.161387	0.148513	0.823763	0.123541	0.101069	0.221575	0.981361
OPGS004626	ENSG00000122512	PMS2	7	5970925	6009130	p22.1	59	0.336	0.563	0.046374	0.0214829	0.0308774	0.674608	0.0416301	0.0238399	0.0807697	0.832407	0.147006	0.0919112	0.109724	0.910784	0.0189146	0.0813372	0.816115	0.987846	0.23417	0.148067	0.113761	0.802913	-0.0512987	0.109008	0.637929	0.988018
OPGS006962	ENSG00000164211	STARD4	5	111496033	111512590	q22.1	15	0.153	0.332	-0.0621553	0.0288239	0.0310539	0.674608	-0.0508185	0.0321	0.113391	0.84597	-0.103673	0.128261	0.418922	0.972315	0.00102833	0.0950097	0.991364	0.998952	-0.218694	0.196377	0.265431	0.882734	-0.44229	0.177511	0.0127161	0.81811
OPGS004116	ENSG00000064886	CHI3L2	1	111200771	111243440	p13.2	67	0.432	0.628	-0.0542587	0.0252027	0.0313272	0.674608	-0.0511449	0.0273477	0.0614596	0.78388	-0.018943	0.126617	0.881074	0.99583	-0.122974	0.100956	0.223186	0.96758	0.0536884	0.218067	0.805526	0.981931	-0.0596787	0.136058	0.660933	0.988018
OPGS005825	ENSG00000112697	TMEM30A	6	75252924	75284948	q14.1	40	0.213	0.454	0.0522915	0.0243803	0.0319668	0.674608	0.032406	0.0285195	0.255842	0.916405	0.0632193	0.0662307	0.339814	0.962768	0.122339	0.0913476	0.180483	0.95531	0.317009	0.157254	0.0438095	0.72376	0.0547506	0.127428	0.667444	0.988018
OPGS004008	ENSG00000225978	HAR1A	20	63102205	63104421	q13.33	87	0.461	0.625	-0.0382354	0.0178286	0.0319842	0.674608	-0.0495611	0.0193155	0.0102916	0.672427	0.0630507	0.118962	0.596107	0.978823	0.031989	0.0710994	0.652769	0.986577	-0.128846	0.118508	0.276934	0.884099	0.116404	0.0915259	0.20344	0.981361
OPGS005855	ENSG00000124788	ATXN1	6	16299112	16761491	p22.3	23	0.212	0.426	0.0547941	0.0255775	0.0321713	0.674608	0.0667204	0.0286183	0.0197329	0.672427	0.0281355	0.112495	0.802507	0.99583	0.0688256	0.0903041	0.445969	0.986577	-0.0366547	0.149993	0.80694	0.981931	-0.0932336	0.130932	0.476417	0.983791
OPGS003911	ENSG00000227039	ITGB2-AS1	21	44921033	44929682	q22.3	69	0.503	0.714	0.0403537	0.018839	0.0321914	0.674608	0.034718	0.0202683	0.0867265	0.832407	0.100528	0.099739	0.313498	0.962768	0.113815	0.0754842	0.131607	0.95531	0.0703086	0.16141	0.663134	0.951123	-0.0566166	0.12393	0.647783	0.988018
OPGS005131	ENSG00000093144	ECHDC1	6	127288712	127343609	q22.33	56	0.273	0.52	0.0502092	0.0234563	0.0323107	0.674608	0.0437694	0.0250759	0.0809025	0.832407	0.0207899	0.127722	0.870696	0.99583	0.0180403	0.0967252	0.852044	0.989505	0.60808	0.259763	0.0192373	0.671512	0.318959	0.156234	0.0411964	0.9259
OPGS005828	ENSG00000123415	SMUG1	12	54121277	54189008	q13.13	27	0.213	0.458	-0.0572271	0.026755	0.0324413	0.674608	-0.0761937	0.0297005	0.0103058	0.672427	-0.0414955	0.100811	0.68062	0.984041	-0.02972	0.10076	0.768026	0.986577	0.40103	0.242815	0.0986184	0.790539	0.138362	0.14799	0.349819	0.981361
OPGS007785	ENSG00000277586	NEFL	8	24950955	24956721	p21.2	25	0.123	0.325	0.0836258	0.0391117	0.0325063	0.674608	0.0598728	0.0442706	0.176238	0.877241	0.457478	0.162923	0.00498593	0.712636	-0.183384	0.145337	0.207025	0.957197	0.306663	0.182908	0.0936212	0.790539	0.263297	0.195476	0.177996	0.981361
OPGS003869	ENSG00000166938	DIS3L	15	66293217	66333898	q22.31	116	0.52	0.691	0.0392343	0.0183521	0.0325275	0.674608	0.0430729	0.0200634	0.0318062	0.72256	0.112195	0.0872068	0.198253	0.94656	-0.00688025	0.0673048	0.918578	0.9951	0.0425103	0.148234	0.774282	0.979457	-0.0684006	0.109836	0.533447	0.988018
OPGS006749	ENSG00000150764	DIXDC1	11	111927144	112022653	q23.1	26	0.163	0.34	0.0648092	0.0303844	0.0329263	0.674608	0.0613473	0.0340747	0.0718014	0.832407	0.142259	0.0906745	0.116672	0.918957	0.00900173	0.114236	0.937192	0.997394	-0.60095	0.387917	0.12134	0.807574	0.145081	0.258775	0.575041	0.988018
OPGS005492	ENSG00000280161	AC022413.2	5	180810401	180811384	q35.3	19	0.239	0.389	0.0468228	0.0219833	0.0331777	0.674608	0.0443197	0.0253321	0.0801966	0.832407	0.0774818	0.101036	0.443157	0.976292	0.0743133	0.0712091	0.296674	0.979036	0.151485	0.117878	0.198758	0.860348	-0.0414376	0.0866263	0.632402	0.988018
OPGS007983	ENSG00000137449	CPEB2	4	15002481	15070153	p15.32	33	0.116	0.33	0.0655925	0.0308116	0.0332687	0.674608	0.0565733	0.0330635	0.087072	0.832407	0.45388	0.180583	0.0119568	0.775342	0.0354023	0.121504	0.770771	0.986577	0.0700234	0.289025	0.808568	0.981931	-0.0163471	0.196039	0.933544	0.992434
OPGS003930	ENSG00000165650	PDZD8	10	117277274	117375440	q26.11	6	0.493	0.701	0.159	0.0747026	0.0333011	0.674608	0.128225	0.082536	0.120288	0.847762	0.896986	0.354839	0.0114758	0.775342	0.253701	0.275967	0.357932	0.979036	-0.553381	0.466431	0.235458	0.88265	0.333392	0.394805	0.39842	0.981361
OPGS007809	ENSG00000283041		7	133034607	133035920	q33	19	0.122	0.335	-0.067827	0.0318759	0.0333496	0.674608	-0.0868198	0.0338931	0.0104198	0.672427	0.285009	0.176609	0.106573	0.910784	0.0352117	0.136901	0.79702	0.987205	-0.113738	0.439357	0.795732	0.981931	-0.16362	0.216547	0.449899	0.981361
OPGS008176	ENSG00000177590		7	150746893	150747728	q36.1	9	0.11	0.307	0.0946306	0.0444731	0.0333522	0.674608	0.0998591	0.0459476	0.0297556	0.713897	-0.138326	0.439962	0.753215	0.99583	0.0128864	0.22315	0.95395	0.997678	2.43435	1.96869	0.21626	0.877712	0.112686	0.421945	0.789422	0.988018
OPGS005016	ENSG00000103723	AP3B2	15	82659281	82710112	q25.2	61	0.285	0.526	0.0555287	0.0260979	0.0333613	0.674608	0.0513027	0.0278385	0.0653484	0.809759	0.0529	0.152348	0.728417	0.990721	0.0422653	0.104985	0.687253	0.986577	0.380864	0.270113	0.158535	0.838287	0.108228	0.185533	0.559669	0.988018
OPGS007673	ENSG00000150316	CWC15	11	94962620	94973586	q21	15	0.126	0.344	-0.0684712	0.0322122	0.0335342	0.674608	-0.0668885	0.0350196	0.0561294	0.78388	0.016883	0.146308	0.908133	0.996218	-0.092899	0.126352	0.462193	0.986577	0.181656	0.328339	0.580086	0.937199	-0.221979	0.189287	0.240913	0.981361
OPGS004160	ENSG00000070614	NDST1	5	150485818	150558211	q33.1	58	0.42	0.463	0.0661442	0.0311234	0.0335678	0.674608	0.0867328	0.0353458	0.014134	0.672427	0.0485041	0.121469	0.689664	0.985197	-0.0226852	0.132867	0.864431	0.989505	0.0689832	0.138957	0.619588	0.947688	-0.118419	0.135759	0.383062	0.981361
OPGS005751	ENSG00000148019	CEP78	9	78236062	78279690	q21.2	46	0.218	0.263	-0.0504459	0.0237477	0.03365	0.674608	-0.0440731	0.0282199	0.118341	0.847039	-0.100509	0.153923	0.513765	0.978823	-0.084961	0.0477423	0.0751455	0.885664	0.533735	0.367543	0.146454	0.821806	0.112971	0.197382	0.567087	0.988018
OPGS006566	ENSG00000099860	GADD45B	19	2476122	2478805	p13.3	17	0.172	0.366	0.0685849	0.0322926	0.0336823	0.674608	0.101925	0.0355067	0.00409697	0.574396	-0.0845135	0.106434	0.427168	0.973808	-0.143113	0.159348	0.369123	0.980652	-0.0891679	0.33748	0.791613	0.981931	0.019974	0.195784	0.91874	0.992204
OPGS007504	ENSG00000175066	GK5	3	142157527	142225592	q23	40	0.132	0.355	0.0733689	0.0346056	0.033994	0.677583	0.0563198	0.0379858	0.138166	0.862492	0.355267	0.150602	0.0183254	0.816563	0.0805123	0.130689	0.537854	0.986577	-0.235371	0.270944	0.385007	0.909834	0.201939	0.204759	0.32402	0.981361
OPGS004000	ENSG00000107521	HPS1	10	98410939	98446963	q24.2	60	0.463	0.679	-0.0361058	0.0170407	0.034107	0.677583	-0.0376876	0.0186803	0.043643	0.75855	0.0113671	0.0905792	0.900132	0.99583	-0.0192094	0.0596346	0.747363	0.986577	-0.200242	0.117991	0.0896787	0.785244	-0.0226464	0.102122	0.824502	0.989953
OPGS007600	ENSG00000166816	LDHD	16	75111860	75116780	q23.1	23	0.129	0.35	0.0716692	0.0339049	0.0345298	0.682183	0.0601071	0.0367575	0.102	0.835272	-0.24668	0.191695	0.198151	0.94656	0.123909	0.12299	0.313706	0.979036	0.293559	0.283161	0.299867	0.886747	0.52225	0.21698	0.0160885	0.85254
OPGS003913	ENSG00000197147	LRRC8B	1	89524829	89597861	p22.2	67	0.502	0.714	-0.0347057	0.016437	0.0347352	0.682183	-0.0391202	0.0180714	0.0304065	0.713897	-0.11751	0.0926377	0.204622	0.94656	0.0661376	0.0575963	0.250846	0.967872	-0.166617	0.107919	0.12261	0.811938	0.00174383	0.0886828	0.984312	0.998944
OPGS004634	ENSG00000118197	DDX59	1	200623896	200669907	q32.1	82	0.335	0.568	0.0408622	0.019355	0.0347556	0.682183	0.0420209	0.0214359	0.0499603	0.777537	0.0411512	0.094748	0.664054	0.984041	0.0217257	0.0667521	0.744826	0.986577	0.0984531	0.130028	0.448949	0.920557	0.0286807	0.102236	0.779067	0.988018
OPGS005726	ENSG00000152291	TGOLN2	2	85318027	85328251	p11.2	31	0.22	0.448	-0.0579902	0.0275299	0.0351656	0.683739	-0.0341396	0.0297212	0.250696	0.913957	-0.29447	0.150885	0.0509838	0.90946	-0.214673	0.107328	0.0454844	0.865753	0.302172	0.249688	0.226203	0.880856	-0.255742	0.161378	0.113025	0.981361
OPGS007502	ENSG00000123975	CKS2	9	89311195	89316703	q22.2	38	0.132	0.297	0.074917	0.0355696	0.035186	0.683739	0.0761511	0.0378561	0.0442626	0.75855	-0.0324506	0.18195	0.858449	0.99583	0.164722	0.146325	0.260279	0.968502	0.538192	0.532462	0.312131	0.886872	-0.172715	0.306085	0.572569	0.988018
OPGS007598	ENSG00000092295	TGM1	14	24249114	24264432	q12	27	0.129	0.317	0.0727523	0.0345544	0.0352529	0.683739	0.0701814	0.0398833	0.0784636	0.832407	0.197447	0.156557	0.207245	0.94656	0.0265472	0.100931	0.792533	0.987098	-0.0233494	0.172654	0.892423	0.991928	0.181518	0.169342	0.283763	0.981361
OPGS004032	ENSG00000152749	GPR180	13	94601857	94634661	q32.1	57	0.455	0.658	0.0363482	0.0172867	0.0354949	0.685723	0.0489246	0.0188312	0.00937515	0.672427	-0.0252399	0.108372	0.815838	0.99583	0.0276166	0.0632953	0.66261	0.986577	-0.0763514	0.113565	0.501383	0.928543	-0.168622	0.0968442	0.0816545	0.937423
OPGS007984	ENSG00000279928		1	182696	184174	p36.33	29	0.116	0.334	-0.111203	0.0529318	0.0356526	0.686067	-0.100205	0.0592472	0.0907782	0.832407	-0.215809	0.240984	0.370502	0.96381	-0.0533709	0.192198	0.781253	0.986577	-0.651818	0.320769	0.042149	0.723723	0.0266361	0.240574	0.911839	0.992204
OPGS004329	ENSG00000145244	CORIN	4	47593999	47838106	p12	128	0.383	0.631	-0.042401	0.0201981	0.035794	0.686099	-0.0426709	0.0216315	0.0485383	0.773357	0.0130282	0.13679	0.924122	0.996218	-0.0450245	0.074811	0.547278	0.986577	0.121645	0.213518	0.568868	0.933366	-0.0901747	0.131854	0.494039	0.988018
OPGS007067	ENSG00000104899	AMH	19	2249309	2252073	p13.3	17	0.149	0.31	0.100612	0.047995	0.0360557	0.688426	0.0884472	0.0541765	0.102558	0.835272	0.200122	0.142694	0.16078	0.937192	0.052399	0.186494	0.778735	0.986577	0.173076	0.391394	0.658341	0.94845	-0.0747334	0.351747	0.831746	0.989953
OPGS005703	ENSG00000180190	TDRP	8	489803	545781	p23.3	69	0.221	0.455	0.0607373	0.0290306	0.0364218	0.692721	0.0522298	0.0317516	0.0999798	0.835272	-0.103928	0.163552	0.525142	0.978823	0.178195	0.095096	0.0609519	0.865753	0.0743505	0.244514	0.761071	0.977381	0.0922447	0.186835	0.621502	0.988018
OPGS006458	ENSG00000103199	ZNF500	16	4748239	4767624	p13.3	32	0.178	0.388	-0.0643915	0.0308559	0.0369021	0.69662	-0.062906	0.0335936	0.0611293	0.78388	-0.382074	0.199103	0.054987	0.90946	0.0661692	0.102416	0.518228	0.986577	-0.184206	0.220544	0.403586	0.9151	-0.348654	0.218799	0.111051	0.981361
OPGS005597	ENSG00000104043	ATP8B4	15	49858238	50182817	q21.2	73	0.23	0.479	-0.0525572	0.0251862	0.0369108	0.69662	-0.062065	0.0281052	0.0272227	0.710318	0.152043	0.118208	0.198362	0.94656	-0.168258	0.0878802	0.05554	0.865753	0.18159	0.148193	0.22044	0.877712	-0.0469523	0.129825	0.717606	0.988018
OPGS004164	ENSG00000128604	IRF5	7	128937457	128950038	q32.1	74	0.418	0.648	0.0368413	0.0176879	0.0372653	0.700617	0.0366255	0.0195569	0.061101	0.78388	0.121379	0.0841603	0.149235	0.925124	0.0254499	0.061233	0.677685	0.986577	-0.127606	0.129109	0.322977	0.891272	0.0108559	0.0955478	0.909541	0.992204
OPGS007130	ENSG00000243970		1	39531838	39558707	p34.3	30	0.147	0.296	0.0951591	0.0458423	0.037913	0.708889	0.106643	0.0491589	0.030056	0.713897	-0.359446	0.253224	0.155759	0.930919	0.272795	0.17517	0.119396	0.95148	0.32295	0.566917	0.568908	0.933366	-0.353458	0.315534	0.262633	0.981361
OPGS005316	ENSG00000083828	ZNF586	19	57769655	57819939	q13.43	28	0.255	0.455	0.0801877	0.0386462	0.0379943	0.708889	0.0732708	0.0430348	0.0886443	0.832407	0.0869556	0.132723	0.512362	0.978823	-0.00814555	0.147899	0.956079	0.997678	0.456786	0.350643	0.192674	0.854652	0.306968	0.24234	0.205269	0.981361
OPGS005601	ENSG00000275202	AL161421.1	13	48974967	48976867	q14.2	53	0.23	0.482	-0.0562284	0.0271675	0.0384809	0.715249	-0.0483811	0.0292478	0.0980915	0.835272	0.102874	0.16857	0.54168	0.978823	-0.16102	0.0955288	0.0918795	0.910229	0.418981	0.337482	0.214424	0.877712	-0.265601	0.182362	0.145269	0.981361
OPGS004825	ENSG00000143924	EML4	2	42169353	42332548	p21	27	0.308	0.551	0.042102	0.0203668	0.0387165	0.716912	0.0522542	0.0223515	0.0193956	0.672427	-0.0984481	0.1076	0.360219	0.96381	0.0177037	0.0751045	0.813649	0.987846	0.135594	0.130745	0.299694	0.886747	-0.0541403	0.110067	0.6228	0.988018
OPGS005935	ENSG00000025708	TYMP	22	50525752	50530032	q13.33	23	0.207	0.444	-0.0573849	0.0277879	0.0389132	0.717846	-0.0632078	0.0302189	0.0364687	0.744865	0.0390897	0.165255	0.813012	0.99583	-0.0860792	0.102207	0.399674	0.982682	0.251638	0.211074	0.23319	0.88265	-0.0994028	0.152823	0.515405	0.988018
OPGS007773	ENSG00000180509	KCNE1	21	34446688	34512214	q22.12	32	0.123	0.332	-0.0688203	0.0333686	0.0391669	0.719448	-0.0931853	0.0367229	0.011164	0.672427	0.366859	0.190651	0.0543241	0.90946	-0.0610294	0.110609	0.581116	0.986577	-0.030317	0.208078	0.884158	0.990193	0.107481	0.211049	0.610564	0.988018
OPGS005207	ENSG00000175746	C15orf54	15	39250681	39254845	q14	48	0.265	0.508	0.0463744	0.0224998	0.0392933	0.719448	0.0500807	0.0245504	0.0413585	0.744865	-0.180089	0.114413	0.115482	0.91694	0.126771	0.0862529	0.141628	0.95531	0.0870714	0.15516	0.57468	0.934276	0.0552885	0.12992	0.670429	0.988018
OPGS006214	ENSG00000214765		7	45736787	45765812	p12.3	35	0.191	0.431	-0.067192	0.032691	0.0398437	0.724044	-0.0622313	0.0364944	0.0881512	0.832407	0.0781139	0.180106	0.664499	0.984041	-0.139978	0.107486	0.192814	0.95531	0.0786428	0.174337	0.65192	0.94845	-0.174699	0.176439	0.322106	0.981361
OPGS004862	ENSG00000134668	SPOCD1	1	31790422	31816022	p35.2	62	0.303	0.529	-0.041243	0.0200674	0.0398577	0.724044	-0.0373811	0.0218248	0.0867536	0.832407	0.00352789	0.106792	0.973647	0.996218	-0.0479313	0.0733513	0.513467	0.986577	-0.0728353	0.153679	0.63554	0.947688	-0.192417	0.125427	0.125006	0.981361
OPGS005690	ENSG00000101574	METTL4	18	2537525	2571509	p11.32	54	0.222	0.466	-0.0491067	0.0239092	0.0399869	0.724044	-0.0657509	0.0259508	0.0112873	0.672427	0.04874	0.104667	0.641453	0.982224	0.0415969	0.0956291	0.663576	0.986577	0.156246	0.272345	0.566167	0.933366	0.0247517	0.148578	0.867692	0.989953
OPGS006735	ENSG00000162341	TPCN2	11	69048932	69136316	q13.3	32	0.164	0.384	0.0501281	0.0244497	0.0403396	0.725572	-0.00195838	0.0306746	0.949095	0.99486	0.188546	0.0709763	0.00789662	0.712636	0.0990152	0.0665248	0.136647	0.95531	0.233602	0.108948	0.0320193	0.689117	0.0746779	0.104555	0.475077	0.983791
OPGS004811	ENSG00000261455	LINC01003	7	152463786	152465551	q36.1	20	0.309	0.55	-0.0472339	0.0230412	0.040367	0.725572	-0.0437717	0.024967	0.0795703	0.832407	-0.151181	0.128316	0.23872	0.954749	-0.0605841	0.0851075	0.476555	0.986577	-0.213132	0.185186	0.249769	0.882734	0.120423	0.144076	0.403252	0.981361
OPGS006886	ENSG00000270820	AC016727.1	2	61470077	61495188	p15	44	0.156	0.309	0.0784975	0.0383583	0.0407144	0.726577	0.102326	0.0405919	0.0117074	0.672427	-0.202371	0.259005	0.434601	0.975661	-0.0249552	0.161254	0.877013	0.989505	-1.18556	0.45066	0.00852045	0.653058	0.155387	0.275712	0.573037	0.988018
OPGS005486	ENSG00000225756	DBH-AS1	9	133654586	133657313	q34.2	24	0.24	0.462	0.0468484	0.0228955	0.0407388	0.726577	0.0481951	0.0256233	0.0599842	0.78388	0.0548741	0.0949798	0.563436	0.978823	-0.080579	0.0838889	0.336781	0.979036	0.195805	0.151556	0.196372	0.855862	0.203473	0.110545	0.0656748	0.937423
OPGS004178	ENSG00000164930	FZD6	8	103298433	103332866	q22.3	121	0.416	0.633	0.0381008	0.0186359	0.0409059	0.726577	0.0342757	0.0200552	0.0874384	0.832407	0.10193	0.0955188	0.28592	0.959032	0.0390548	0.080578	0.627901	0.986577	0.160904	0.175252	0.358551	0.905328	0.0164219	0.103855	0.874359	0.989953
OPGS008025	ENSG00000241755	IGKV1-9	2	89009982	89010515	p11.2	9	0.115	0.323	0.128033	0.0626687	0.0410509	0.726577	0.167869	0.0692318	0.0153195	0.672427	0.0292427	0.342916	0.932042	0.996218	-0.131811	0.198391	0.506433	0.986577	-0.254048	0.477659	0.594823	0.942155	0.174328	0.381709	0.647884	0.988018
OPGS007318	ENSG00000133247	KMT5C	19	55339853	55348121	q13.42	38	0.139	0.368	0.0653692	0.0320142	0.0411633	0.726577	0.0486554	0.0341221	0.153892	0.863975	-0.0206843	0.220814	0.925369	0.996218	0.181448	0.132464	0.170753	0.95531	0.189089	0.298139	0.525929	0.929489	0.312767	0.193011	0.105134	0.976802
OPGS005689	ENSG00000142494	SLC47A1	17	19495385	19579034	p11.2	30	0.222	0.471	-0.0494218	0.0242451	0.0415078	0.728008	-0.0367578	0.0274272	0.180181	0.877241	0.0132175	0.104516	0.899364	0.99583	-0.138651	0.0827662	0.0938928	0.910229	-0.200642	0.15658	0.200052	0.860348	-0.0867327	0.105118	0.409315	0.981361
OPGS004323	ENSG00000176720	BOK	2	241551424	241574131	q37.3	26	0.386	0.571	0.041552	0.0203878	0.0415411	0.728008	0.0470276	0.0224135	0.0358893	0.744865	-0.0477841	0.0901598	0.596116	0.978823	0.0344629	0.0784131	0.660296	0.986577	0.0848384	0.141631	0.549166	0.930023	0.0203409	0.114573	0.859087	0.989953
OPGS004783	ENSG00000187122	SLIT1	10	96998038	97185959	q24.1	105	0.312	0.558	-0.0448921	0.0220832	0.0420668	0.733187	-0.0336635	0.0241038	0.162533	0.872594	-0.203138	0.124484	0.102714	0.910784	-0.0782347	0.0754866	0.300013	0.979036	0.0461931	0.167538	0.782766	0.981931	-0.154575	0.14073	0.272041	0.981361
OPGS007703	ENSG00000179562	GCC1	7	127580628	127593611	q32.1	66	0.125	0.346	-0.0705945	0.0347426	0.042161	0.733187	-0.0654794	0.0380635	0.0853837	0.832407	-0.243366	0.206514	0.238617	0.954749	-0.0518571	0.125107	0.678508	0.986577	-0.177959	0.236689	0.452131	0.921057	-0.0276053	0.177695	0.876544	0.989953
OPGS007994	ENSG00000171603	CLSTN1	1	9728926	9823984	p36.22	14	0.116	0.174	-0.0849313	0.0418415	0.0423736	0.733187	-0.106631	0.0450414	0.0179131	0.672427	-0.562144	0.2484	0.0236321	0.816563	-0.0102597	0.164153	0.950164	0.997678	0.355287	0.411504	0.387925	0.911275	0.710702	0.262356	0.0067503	0.74394
OPGS005602	ENSG00000135828	RNASEL	1	182573634	182589256	q25.3	51	0.23	0.479	-0.0494928	0.0243899	0.0424343	0.733187	-0.0464163	0.0267973	0.0832516	0.832407	-0.0677977	0.134987	0.615488	0.979013	-0.14822	0.0841036	0.0780109	0.894392	-0.0962023	0.164486	0.558638	0.931126	0.179758	0.138442	0.194137	0.981361
OPGS005161	ENSG00000125166	GOT2	16	58707131	58734342	q21	46	0.27	0.518	-0.0450195	0.0222203	0.0427592	0.734026	-0.0389362	0.02418	0.10734	0.844827	-0.192598	0.120254	0.109247	0.910784	-0.0435354	0.0817917	0.594538	0.986577	0.234072	0.185619	0.207298	0.870942	-0.169895	0.125506	0.175839	0.981361
OPGS003783	ENSG00000166387	PPFIBP2	11	7513298	7657127	p15.4	109	0.555	0.747	0.0309325	0.0152708	0.0428055	0.734026	0.0296114	0.0169891	0.0813395	0.832407	0.0562294	0.0730433	0.441413	0.976292	-0.00883134	0.0493289	0.857914	0.989505	0.0589017	0.111788	0.598259	0.943032	0.09577	0.0847554	0.258494	0.981361
OPGS006021	ENSG00000229337	AC079305.4	2	176989418	177213200	q31.2	41	0.202	0.4	-0.0516783	0.0255501	0.0431114	0.734026	-0.0393674	0.0283047	0.164273	0.874282	-0.144793	0.142435	0.309364	0.962768	-0.119644	0.0965664	0.215352	0.963261	-0.0123869	0.12437	0.920664	0.993198	-0.143401	0.128605	0.26483	0.981361
OPGS007790	ENSG00000267080	ASB16-AS1	17	44157293	44187180	q21.31	20	0.123	0.317	-0.0734858	0.0363804	0.0433908	0.734026	-0.0757008	0.0389273	0.0518147	0.777537	-0.0155376	0.18037	0.931353	0.996218	-0.255164	0.142785	0.07393	0.88555	-0.451762	0.419329	0.281327	0.885993	1.06858	0.335899	0.00146637	0.680616
OPGS006483	ENSG00000154930	ACSS1	20	25006230	25058980	p11.21	24	0.176	0.397	0.0671927	0.0332876	0.0435342	0.734026	0.0625578	0.0363838	0.0855435	0.832407	0.0785409	0.134982	0.560659	0.978823	0.175216	0.123631	0.15641	0.95531	-0.56691	0.457106	0.214895	0.877712	-0.0334601	0.221421	0.879885	0.989953
OPGS005429	ENSG00000041515	MYO16	13	108596152	109208005	q33.3	30	0.244	0.489	-0.0467655	0.0231749	0.0435979	0.734026	-0.0463002	0.0248069	0.061982	0.78388	0.0916093	0.133428	0.492345	0.976292	-0.0926363	0.0916994	0.312391	0.979036	-0.140549	0.199901	0.481996	0.928412	-0.127056	0.168457	0.450709	0.981361
OPGS004753	ENSG00000249476	AC008467.1	5	109237120	109326369	q21.3	82	0.316	0.545	0.0605643	0.0300209	0.0436531	0.734026	0.05988	0.0335636	0.0744109	0.832407	-0.0955535	0.168506	0.570672	0.978823	0.0442974	0.106943	0.678717	0.986577	0.178365	0.12983	0.169494	0.840697	0.0673986	0.162743	0.67877	0.988018
OPGS004691	ENSG00000123643	SLC36A1	5	151437046	151492379	q33.1	23	0.325	0.533	-0.0461803	0.0228984	0.043722	0.734026	-0.0478213	0.0252215	0.0579535	0.78388	-0.0156102	0.109906	0.887055	0.99583	-0.0361015	0.0818984	0.659352	0.986577	-0.082033	0.149256	0.582586	0.937548	-0.0223603	0.136876	0.870234	0.989953
OPGS007082	ENSG00000146247	PHIP	6	78934419	79078287	q14.1	28	0.149	0.366	-0.05813	0.0288565	0.043962	0.734026	-0.0542615	0.0311495	0.0815138	0.832407	-0.106116	0.146538	0.468971	0.976292	-0.00449805	0.110723	0.967595	0.998115	-0.00781274	0.28346	0.978011	0.996078	-0.252981	0.189185	0.181153	0.981361
OPGS006961	ENSG00000153162	BMP6	6	7726099	7881728	p24.3	29	0.153	0.382	0.0603296	0.0299718	0.0441273	0.734026	0.0799739	0.032726	0.0145357	0.672427	-0.0473891	0.179985	0.792324	0.99583	0.0430345	0.106971	0.687462	0.986577	-0.324024	0.208728	0.120574	0.806069	-0.0975214	0.166237	0.557446	0.988018
OPGS003675	ENSG00000168824	NSG1	4	4348140	4419058	p16.3	53	0.617	0.772	-0.0298635	0.0148363	0.0441283	0.734026	-0.0222013	0.016716	0.184129	0.877241	-0.0890795	0.044681	0.0461874	0.90946	-0.0715866	0.0571563	0.210398	0.960128	0.0269672	0.161554	0.86743	0.989264	0.102003	0.0963719	0.28986	0.981361
OPGS007613	ENSG00000157326	DHRS4	14	23953734	23969279	q11.2	19	0.128	0.32	-0.10914	0.0543135	0.0444905	0.73755	-0.096884	0.0592298	0.101896	0.835272	-0.49592	0.205408	0.015765	0.816563	0.208506	0.227118	0.358593	0.979036	0.264363	0.530224	0.61807	0.947509	-0.164743	0.399882	0.680354	0.988018
OPGS007491	ENSG00000279722	AC007342.7	16	53487607	53489943	q12.2	24	0.132	0.324	0.0696873	0.0347105	0.0446783	0.73817	0.0788972	0.0382727	0.0392602	0.744865	-0.0264668	0.172357	0.877959	0.99583	0.0906972	0.132668	0.494202	0.986577	0.0233879	0.255391	0.927034	0.994308	-0.0319911	0.157191	0.838731	0.989953
OPGS006697	ENSG00000142396	ERVK3-1	19	58305374	58316812	q13.43	7	0.165	0.35	-0.0808474	0.0402982	0.0448319	0.738222	-0.105715	0.0455419	0.0202725	0.675827	-0.00479915	0.148229	0.974172	0.996218	-0.031927	0.14249	0.822707	0.987846	0.238113	0.280238	0.395502	0.914966	0.0306053	0.200134	0.878459	0.989953
OPGS004566	ENSG00000233236	LINC02573	21	20193597	20258820	q21.1	37	0.343	0.591	-0.0399866	0.0200222	0.0458132	0.751858	-0.0288042	0.0219152	0.18873	0.877241	0.0162984	0.110559	0.882802	0.99583	-0.0891296	0.0699345	0.202496	0.95531	-0.341246	0.174374	0.0503497	0.726637	-0.137453	0.106017	0.194795	0.981361
OPGS006524	ENSG00000180370	PAK2	3	196739857	196832647	q29	37	0.174	0.414	-0.0510389	0.0255859	0.0460643	0.753458	-0.0532488	0.0278374	0.0557668	0.78388	-0.0608154	0.127345	0.632961	0.981012	0.0301109	0.0948998	0.751022	0.986577	-0.0331096	0.29385	0.910288	0.993198	-0.140709	0.139252	0.312272	0.981361
OPGS007602	ENSG00000106560	GIMAP2	7	150685697	150693641	q36.1	17	0.129	0.356	-0.072334	0.0363146	0.046385	0.754779	-0.0852888	0.0384118	0.0263932	0.710318	0.202634	0.225676	0.36924	0.96381	-0.0362425	0.156514	0.816879	0.987846	0.215272	0.476005	0.651092	0.94845	0.00197506	0.260008	0.993939	0.999897
OPGS006215	ENSG00000161395	PGAP3	17	39671122	39696797	q12	37	0.191	0.412	-0.0643326	0.0323294	0.0466005	0.754779	-0.0834453	0.0344951	0.0155613	0.672427	-0.0620911	0.193806	0.748683	0.994797	0.264897	0.136331	0.052011	0.865753	-0.194647	0.407649	0.633016	0.947688	-0.0370602	0.188731	0.844325	0.989953
OPGS003787	ENSG00000100376	FAM118A	22	45308968	45341955	q13.31	43	0.553	0.705	-0.0315615	0.0158691	0.0467159	0.754779	-0.0419706	0.0172797	0.0151446	0.672427	-0.0156238	0.100693	0.876693	0.99583	0.0206848	0.0600383	0.73045	0.986577	0.0989424	0.105956	0.350403	0.905328	0.00987781	0.0815563	0.903599	0.990533
OPGS005095	ENSG00000272977	AL008721.2	22	25476218	25479971	q11.23	13	0.277	0.428	-0.227342	0.11433	0.0467603	0.754779	-0.132539	0.130683	0.310485	0.92839	-0.761409	0.373226	0.0413427	0.890361	-0.417963	0.404474	0.301441	0.979036	0.776117	0.752325	0.302248	0.886747	-1.08196	0.617123	0.0795633	0.937423
OPGS005548	ENSG00000076650	GPATCH1	19	33080899	33130542	q13.11	60	0.234	0.462	-0.0466659	0.0235189	0.0472349	0.755128	-0.0306307	0.0263798	0.245583	0.91171	-0.154285	0.12056	0.200639	0.94656	0.00419876	0.0830412	0.959674	0.997678	-0.119953	0.131637	0.36217	0.905328	-0.244541	0.102474	0.017016	0.85254
OPGS006585	ENSG00000163328	GPR155	2	174431571	174487094	q31.1	39	0.171	0.406	0.0568611	0.0286641	0.0472891	0.755128	0.0640414	0.0313217	0.0408909	0.744865	-0.0671142	0.153894	0.66276	0.984041	0.0468663	0.101932	0.645676	0.986577	0.164576	0.225814	0.466117	0.926453	-0.0200525	0.163063	0.902128	0.990533
OPGS005252	ENSG00000135655	USP15	12	62260338	62417431	q14.1	89	0.26	0.508	0.0470691	0.023743	0.0474296	0.755128	0.0485633	0.0258771	0.0605607	0.78388	0.125177	0.118377	0.29031	0.959032	0.0092262	0.0906922	0.91897	0.9951	-0.0352291	0.182463	0.8469	0.986933	0.0744151	0.135129	0.581841	0.988018
OPGS008130	ENSG00000166483	WEE1	11	9573670	9593457	p15.4	29	0.111	0.328	-0.0738177	0.037316	0.0479085	0.755128	-0.0898258	0.0408453	0.0278658	0.712174	-0.0209543	0.157566	0.894203	0.99583	-0.0511473	0.153009	0.738171	0.986577	-0.355022	0.299266	0.2355	0.88265	0.32163	0.208445	0.122831	0.981361
OPGS006367	ENSG00000054983	GALC	14	87837820	87993665	q31.3	59	0.183	0.374	0.0596318	0.0301596	0.0480178	0.755128	0.064481	0.0324085	0.0466315	0.766411	-0.12735	0.174385	0.46522	0.976292	0.0536866	0.115673	0.64256	0.986577	-0.51499	0.366888	0.160418	0.839018	0.226849	0.180509	0.208855	0.981361
OPGS004419	ENSG00000162817	C1orf115	1	220690363	220699153	q41	107	0.368	0.514	-0.0410978	0.0207911	0.048075	0.755128	-0.053253	0.0226151	0.0185347	0.672427	0.0468994	0.119472	0.694649	0.985267	-0.0127557	0.0864968	0.882761	0.989505	-0.0230548	0.129401	0.858593	0.987603	0.086352	0.105759	0.414216	0.981361
OPGS003594	ENSG00000135845	PIGC	1	172370189	172444086	q24.3	95	0.698	0.848	-0.0258386	0.013081	0.0482372	0.755128	-0.0217618	0.014319	0.128566	0.856552	-0.0256776	0.0618764	0.678154	0.984041	-0.0453637	0.0495474	0.359897	0.979036	0.00940196	0.0938146	0.920171	0.993198	-0.112036	0.0745596	0.132933	0.981361
OPGS004264	ENSG00000167914	GSDMA	17	39953263	39977768	q21.1	37	0.397	0.495	-0.0866527	0.0438871	0.0483311	0.755128	-0.0607541	0.046596	0.192286	0.879582	-0.683647	0.238364	0.00412971	0.712636	-0.202355	0.182527	0.26759	0.968502	1.87424	0.980844	0.0560242	0.739313	-0.183848	0.336697	0.585043	0.988018
OPGS003707	ENSG00000198121	LPAR1	9	110873263	111038470	q31.3	181	0.595	0.772	0.0412052	0.020876	0.0484031	0.755128	0.0417543	0.0225802	0.064435	0.802494	0.0203837	0.0970473	0.833638	0.99583	0.0313792	0.0847899	0.711322	0.986577	-0.113164	0.206881	0.584377	0.937548	0.125222	0.130215	0.336224	0.981361
OPGS007884	ENSG00000139211	AMIGO2	12	47075707	47079959	q13.11	19	0.119	0.336	0.0652407	0.033079	0.0485794	0.755128	0.0553771	0.0356818	0.120669	0.847762	0.286089	0.178267	0.10853	0.910784	0.159085	0.128187	0.214592	0.963261	-0.440486	0.308624	0.153505	0.829176	0.065388	0.204514	0.749178	0.988018
OPGS006473	ENSG00000279410	AC099494.1	16	17192863	17194232	p12.3	31	0.177	0.398	-0.055005	0.0279012	0.0486754	0.755128	-0.0448607	0.0302788	0.13845	0.862492	0.00520693	0.124523	0.966646	0.996218	-0.0925162	0.110611	0.402924	0.982682	-0.458892	0.371654	0.216931	0.877712	-0.271002	0.160805	0.0919349	0.963503
OPGS005711	ENSG00000188385	JAKMIP3	10	132036336	132184858	q26.3	41	0.22	0.465	-0.049955	0.02535	0.0487682	0.755128	-0.0524313	0.0273496	0.0552286	0.783257	-0.108584	0.14929	0.467021	0.976292	0.0410458	0.103812	0.69256	0.986577	-0.276809	0.255335	0.27832	0.884531	-0.0556147	0.124839	0.655964	0.988018
OPGS003598	ENSG00000101307	SIRPB1	20	1561385	1620061	p13	58	0.695	0.838	0.0278307	0.0141237	0.0487824	0.755128	0.0246727	0.0156165	0.114126	0.84597	-0.0287617	0.0735574	0.69579	0.985267	0.0352593	0.0445825	0.429015	0.986577	0.259167	0.110649	0.0191687	0.671512	0.0560477	0.0870681	0.519755	0.988018
OPGS008172	ENSG00000184361	SPATA32	17	45254393	45262094	q21.31	15	0.11	0.339	-0.0692875	0.0352721	0.0494867	0.763621	-0.0877275	0.0397984	0.0275036	0.710318	0.106762	0.155001	0.490959	0.976292	-0.0743086	0.113525	0.512754	0.986577	-0.198728	0.2125	0.349691	0.905328	0.203125	0.185998	0.274795	0.981361
OPGS005491	ENSG00000271780	AL118558.3	14	101948125	101963357	q32.31	69	0.239	0.451	0.0553389	0.0282922	0.0504676	0.769589	0.0480993	0.0320055	0.132879	0.860303	0.0519719	0.098147	0.596437	0.978823	0.203025	0.101828	0.046174	0.865753	-0.0518455	0.205084	0.800421	0.981931	0.002912	0.145516	0.984034	0.998944
OPGS007332	ENSG00000115112	TFCP2L1	2	121216587	121285202	q14.2	24	0.138	0.376	-0.060154	0.0307906	0.0507426	0.769589	-0.0809115	0.0340724	0.0175634	0.672427	-0.0188968	0.131018	0.885319	0.99583	0.151021	0.111946	0.177318	0.95531	-0.261089	0.229761	0.255811	0.882734	-0.00372808	0.170409	0.982546	0.998944
OPGS006011	ENSG00000267554		17	35470069	35470628	q12	18	0.203	0.438	0.0479103	0.0245306	0.0508095	0.769589	0.0593428	0.0271998	0.029129	0.713897	0.0498771	0.107447	0.642503	0.982945	-0.0029832	0.0866737	0.972543	0.998733	-0.0910194	0.167779	0.587478	0.937548	-0.00946743	0.137238	0.945001	0.993355
OPGS004494	ENSG00000072401	UBE2D1	10	58334979	58370751	q21.1	44	0.355	0.603	-0.0439279	0.0225372	0.0512799	0.769589	-0.0388125	0.0243602	0.111098	0.84597	-0.0844673	0.103573	0.414768	0.969954	-0.191147	0.0882723	0.0303554	0.865753	0.428814	0.266909	0.108144	0.802033	0.0850155	0.153865	0.580583	0.988018
OPGS003871	ENSG00000213462	ERV3-1	7	64990356	65006743	q11.21	89	0.52	0.72	0.0562017	0.0288413	0.0513371	0.769589	0.0503289	0.0307815	0.102041	0.835272	0.158078	0.181141	0.382839	0.96451	0.137953	0.115584	0.232665	0.967872	-0.112445	0.278704	0.686613	0.957231	0.0935926	0.192221	0.626328	0.988018
OPGS007638	ENSG00000163131	CTSS	1	150730079	150765957	q21.3	19	0.128	0.251	-0.0821899	0.0422176	0.0515568	0.769589	-0.097701	0.0444105	0.0278101	0.712174	-0.104433	0.289275	0.718086	0.987027	-0.0481602	0.177495	0.786135	0.986577	0.918837	0.761742	0.227728	0.88265	0.580567	0.361273	0.108054	0.978269
OPGS006042	ENSG00000196284	SUPT3H	6	44809317	45377953	p21.1	70	0.201	0.45	-0.0536101	0.0275478	0.0516454	0.769589	-0.0556064	0.0295881	0.0601965	0.78388	-0.0624582	0.165908	0.706573	0.986349	0.0931175	0.11004	0.397431	0.982682	-0.451602	0.212632	0.0336818	0.692202	-0.0392913	0.176522	0.823858	0.989953
OPGS007227	ENSG00000136720	HS6ST1	2	128236716	128318868	q14.3	24	0.142	0.356	-0.0585399	0.0301083	0.0518582	0.769589	-0.0605562	0.0324258	0.0618279	0.78388	-0.198821	0.184488	0.281173	0.959032	0.0371941	0.109302	0.733639	0.986577	-0.56686	0.350075	0.105393	0.799661	0.00802223	0.185345	0.965476	0.995646
OPGS005605	ENSG00000183426	NPIPA1	16	14922802	14952060	p13.11	50	0.23	0.485	-0.079781	0.0410456	0.0519296	0.769589	-0.105257	0.044405	0.0177695	0.672427	-0.368741	0.210152	0.0793209	0.90946	0.238792	0.157307	0.129015	0.95531	0.368532	0.362003	0.30866	0.886872	0.0883036	0.263693	0.737721	0.988018
OPGS005449	ENSG00000182141	ZNF708	19	21284033	21329425	p12	33	0.243	0.488	0.0582103	0.0299547	0.0519822	0.769589	0.0927571	0.0323007	0.00408305	0.574396	-0.0466592	0.164281	0.776395	0.99583	-0.159297	0.116383	0.171082	0.95531	-0.581238	0.266068	0.0289219	0.671512	-0.0821357	0.188661	0.663301	0.988018
OPGS005796	ENSG00000253981		8	8238174	8241411	p23.1	65	0.215	0.466	-0.0587357	0.0302314	0.0520319	0.769589	-0.0786002	0.0330193	0.0172922	0.672427	0.254555	0.159347	0.110156	0.910784	-0.0878777	0.100697	0.382831	0.980652	-0.1415	0.297486	0.634321	0.947688	0.260874	0.19656	0.184443	0.981361
OPGS008091	ENSG00000157954	WIPI2	7	5190196	5233840	p22.1	10	0.113	0.316	-0.0731293	0.0376735	0.052242	0.769589	-0.0860966	0.0405877	0.0339008	0.74264	-0.200078	0.199673	0.316332	0.962768	-0.0905578	0.15383	0.556071	0.986577	0.619944	0.397764	0.119097	0.803786	0.24908	0.213057	0.242374	0.981361
OPGS007139	ENSG00000230825	AC005532.1	7	7255154	7278077	p21.3	28	0.146	0.379	0.0605802	0.031209	0.0522449	0.769589	0.0629325	0.0339921	0.0641142	0.802494	-0.0119058	0.172615	0.945011	0.996218	0.0735241	0.124506	0.554838	0.986577	0.0397236	0.153117	0.795301	0.981931	0.0389568	0.226914	0.863689	0.989953
OPGS006651	ENSG00000198873	GRK5	10	119207571	119459745	q26.11	35	0.168	0.398	-0.0593788	0.030609	0.0523901	0.769589	-0.047993	0.0329247	0.144934	0.863975	-0.373202	0.193408	0.0536559	0.90946	-0.00406704	0.120691	0.973118	0.998733	-0.232324	0.231486	0.315562	0.891272	-0.181452	0.184136	0.324416	0.981361
OPGS007548	ENSG00000103381	CPPED1	16	12659799	12803887	p13.12	10	0.13	0.333	0.163754	0.0844195	0.0524076	0.769589	0.131974	0.0930553	0.156123	0.863975	0.389988	0.395921	0.324617	0.962768	0.430729	0.310654	0.165586	0.95531	0.310422	0.498241	0.533261	0.929489	-0.131585	0.515729	0.798612	0.989922
OPGS005600	ENSG00000248538	AC022784.1	8	9151669	9426716	p23.1	93	0.23	0.484	-0.0634333	0.0327319	0.0526276	0.769589	-0.0661488	0.0351202	0.0596333	0.78388	0.237599	0.181578	0.190696	0.94656	-0.22494	0.129264	0.0818308	0.898764	-0.0323653	0.297606	0.913399	0.993198	0.131759	0.223513	0.55553	0.988018
OPGS006150	ENSG00000273796	BX322562.1	21	45403809	45404943	q22.3	38	0.194	0.448	-0.0521578	0.0269247	0.0527247	0.769589	-0.0492893	0.0292183	0.0916167	0.832407	0.170438	0.148156	0.249982	0.959032	-0.193118	0.105169	0.0663184	0.88318	0.0219873	0.231074	0.924194	0.993198	-0.0779231	0.138984	0.575027	0.988018
OPGS003873	ENSG00000173226	IQCB1	3	121769761	121835079	q13.33	147	0.519	0.719	-0.0333989	0.0172499	0.0528448	0.769589	-0.0299548	0.0185365	0.106097	0.841438	-0.124571	0.095393	0.191597	0.94656	-0.0450548	0.0687536	0.512269	0.986577	0.0917139	0.150922	0.543392	0.929553	-0.0676846	0.112854	0.548672	0.988018
OPGS008444	ENSG00000182578	CSF1R	5	150053291	150113372	q32	15	0.103	0.309	-0.0715307	0.0369528	0.0529005	0.769589	-0.0584752	0.0402384	0.146162	0.863975	-0.136061	0.15796	0.389038	0.965747	-0.0926849	0.148352	0.532126	0.986577	-0.215205	0.355427	0.544858	0.930023	-0.329193	0.221898	0.137932	0.981361
OPGS005897	ENSG00000187764	SEMA4D	9	89360787	89498130	q22.2	32	0.209	0.455	0.0506331	0.0261692	0.0530102	0.769589	0.0520479	0.0281963	0.0649054	0.806305	-0.0211541	0.163984	0.897357	0.99583	0.0809717	0.100837	0.421978	0.986577	-0.0671392	0.194396	0.729813	0.973445	0.139438	0.163675	0.394258	0.981361
OPGS004026	ENSG00000154122	ANKH	5	14704800	14871778	p15.2	47	0.457	0.68	0.0314456	0.0162763	0.0533606	0.772391	0.0157835	0.0182032	0.385901	0.931452	-0.0136068	0.0703571	0.846649	0.99583	0.103078	0.0559758	0.065551	0.88318	-0.00719577	0.107361	0.946563	0.994545	0.289228	0.085164	0.000683459	0.680616
OPGS008362	ENSG00000134815	DHX34	19	47349312	47383247	q13.32	18	0.105	0.314	-0.0664299	0.034412	0.0535538	0.772908	-0.0415853	0.0381575	0.275787	0.923114	-0.15697	0.175799	0.371911	0.96381	-0.190957	0.116706	0.101792	0.910229	-0.352859	0.20628	0.0871578	0.785244	-0.0235276	0.192896	0.902922	0.990533
OPGS004368	ENSG00000170412	GPRC5C	17	74424851	74451653	q25.1	44	0.376	0.408	0.0356796	0.0185014	0.0537951	0.774113	0.0408636	0.0196427	0.0374936	0.744865	0.150424	0.125092	0.229167	0.950395	-0.0549784	0.0791863	0.487499	0.986577	-0.0531306	0.32245	0.869124	0.989264	-0.0164607	0.103424	0.873545	0.989953
OPGS004978	ENSG00000176490	DIRAS1	19	2714567	2721372	p13.3	19	0.289	0.528	0.0452176	0.0234774	0.0541033	0.77485	0.0133931	0.0262662	0.610123	0.954091	0.161724	0.136235	0.235192	0.954486	0.0918481	0.0797217	0.249276	0.967872	0.519162	0.140146	0.00021187	0.207929	0.110503	0.101636	0.276929	0.981361
OPGS006516	ENSG00000143322	ABL2	1	179099330	179229684	q25.2	51	0.175	0.413	0.0541301	0.0281305	0.0543227	0.77485	0.0577427	0.0306793	0.059817	0.78388	0.107481	0.12737	0.398755	0.96818	0.0447939	0.113327	0.692649	0.986577	-0.0475576	0.201042	0.813002	0.981931	0.0206209	0.168667	0.902695	0.990533
OPGS006911	ENSG00000071242	RPS6KA2	6	166409364	166906451	q27	44	0.155	0.389	-0.0569106	0.0296193	0.054681	0.77485	-0.0475287	0.0326759	0.145794	0.863975	-0.0598267	0.133354	0.653699	0.984041	-0.11652	0.108184	0.281457	0.973194	0.115309	0.194116	0.552497	0.930575	-0.276502	0.175142	0.114399	0.981361
OPGS004450	ENSG00000151468	CCDC3	10	12896625	13099652	p13	43	0.363	0.578	0.0355489	0.0185088	0.0547762	0.77485	0.0464201	0.0204676	0.0233303	0.710318	0.153616	0.10197	0.131941	0.924749	-0.0794462	0.0602481	0.187286	0.95531	0.123209	0.121893	0.312113	0.886872	-0.0887889	0.106416	0.404082	0.981361
OPGS004723	ENSG00000135047	CTSL	9	87724051	87731469	q21.33	43	0.321	0.553	-0.0370982	0.0193289	0.0549445	0.77485	-0.0446558	0.021447	0.0373287	0.744865	0.119353	0.108482	0.271238	0.959032	-0.0141697	0.0604236	0.814592	0.987846	-0.0794873	0.130885	0.543649	0.929553	-0.0393879	0.111396	0.72365	0.988018
OPGS006235	ENSG00000131165	CHMP1A	16	89640816	89657738	q24.3	44	0.19	0.423	0.0567983	0.0296091	0.0550766	0.77485	0.0744981	0.0327627	0.022974	0.709014	0.0834861	0.132049	0.527232	0.978823	-0.0697148	0.107131	0.515214	0.986577	-0.0666804	0.1915	0.727689	0.973445	-0.0370229	0.168888	0.826482	0.989953
OPGS004940	ENSG00000257815	CNOT2-DT	12	69901918	70244533	q15	87	0.294	0.475	-0.0490581	0.0255775	0.0551085	0.77485	-0.0537969	0.0270248	0.0465195	0.766411	-0.0271079	0.170818	0.873909	0.99583	0.00840284	0.104516	0.935921	0.996786	0.0887891	0.371938	0.811322	0.981931	-0.0262128	0.201479	0.896486	0.990533
OPGS005054	ENSG00000182472	CAPN12	19	38730187	38769904	q13.2	54	0.281	0.518	0.0422184	0.0220347	0.0553662	0.77485	0.0476923	0.0238511	0.0455454	0.765735	0.119584	0.123495	0.332879	0.962768	-0.020212	0.0849677	0.811976	0.987846	-0.28992	0.23679	0.22081	0.877712	0.0363661	0.114614	0.751022	0.988018
OPGS005086	ENSG00000161381	PLXDC1	17	39063313	39154394	q12	44	0.277	0.522	-0.0420882	0.0219732	0.0554369	0.77485	-0.0550448	0.0245174	0.0247594	0.710318	-0.0132942	0.105678	0.899891	0.99583	0.0649844	0.0735573	0.376992	0.980652	-0.140008	0.124085	0.259185	0.882734	0.0997177	0.126006	0.428727	0.981361
OPGS006555	ENSG00000136856	SLC2A8	9	127397138	127408424	q33.3	21	0.173	0.413	0.0565261	0.0295544	0.0557974	0.77485	0.0649959	0.0320212	0.0423794	0.745361	-0.0282833	0.186357	0.879369	0.99583	-0.0195318	0.104062	0.851117	0.989505	0.232434	0.251997	0.356337	0.905328	0.0538229	0.180382	0.765411	0.988018
OPGS005857	ENSG00000111261	MANSC1	12	12326056	12350242	p13.2	62	0.211	0.44	-0.0501888	0.0262608	0.055983	0.77485	-0.0570797	0.0285389	0.045493	0.765735	0.14192	0.134824	0.29251	0.959032	-0.0454623	0.108108	0.6741	0.986577	0.0127188	0.15643	0.935198	0.994545	-0.167303	0.162306	0.30264	0.981361
OPGS004528	ENSG00000042445	RETSAT	2	85341955	85354531	p11.2	42	0.349	0.598	-0.0405964	0.0212488	0.056066	0.77485	-0.0409697	0.022947	0.0741957	0.832407	0.0208404	0.101115	0.836709	0.99583	0.0216278	0.0868094	0.803252	0.987205	-0.367269	0.191894	0.055631	0.739313	-0.0991256	0.135406	0.464131	0.981361
OPGS004260	ENSG00000101017	CD40	20	46118271	46129863	q13.12	26	0.398	0.618	-0.0360808	0.0188911	0.056142	0.77485	-0.0289055	0.02001	0.148582	0.863975	0.018339	0.119885	0.878421	0.99583	-0.16396	0.0863735	0.0576614	0.865753	-0.257741	0.278063	0.35397	0.905328	-0.0760842	0.110123	0.489627	0.988018
OPGS004831	ENSG00000125898	FAM110A	20	833715	857463	p13	40	0.307	0.545	0.0394719	0.0206822	0.0563271	0.77485	0.0380168	0.0228634	0.0963566	0.835272	0.127028	0.098928	0.199125	0.94656	0.00612728	0.072467	0.932617	0.996467	0.0485753	0.128434	0.705272	0.967507	0.016089	0.121265	0.89445	0.990533
OPGS003981	ENSG00000117226	GBP3	1	89006666	89022894	p22.2	86	0.469	0.702	-0.0360201	0.0188819	0.0564365	0.77485	-0.0410727	0.0204279	0.044366	0.75855	0.00921917	0.104782	0.929889	0.996218	-0.0311787	0.0680077	0.646623	0.986577	0.134636	0.15762	0.393005	0.914966	-0.0123511	0.13051	0.924603	0.992434
OPGS005626	ENSG00000111266	DUSP16	12	12473282	12562863	p13.2	23	0.227	0.443	0.0473901	0.0248498	0.0565131	0.77485	0.0468469	0.0267101	0.0794469	0.832407	0.117112	0.150684	0.43704	0.976292	-0.00428545	0.0949345	0.963995	0.998115	0.169213	0.261986	0.518352	0.929489	0.0524069	0.147663	0.722658	0.988018
OPGS005803	ENSG00000080200	CRYBG3	3	97822011	97944984	q11.2	41	0.215	0.451	0.052303	0.027428	0.0565307	0.77485	0.0712226	0.0296279	0.0162211	0.672427	-0.43473	0.188421	0.0210419	0.816563	0.00243035	0.0974792	0.980109	0.998733	-0.00520645	0.228292	0.981805	0.99662	-0.0316501	0.170604	0.852823	0.989953
OPGS007261	ENSG00000188487	INSC	11	15112424	15247208	p15.2	43	0.141	0.378	-0.0591016	0.0310678	0.057126	0.780828	-0.0422557	0.0336115	0.208688	0.89094	-0.0519054	0.183939	0.777799	0.99583	-0.271283	0.112149	0.0155651	0.865753	0.0652537	0.351358	0.852666	0.987603	-0.018443	0.178142	0.917542	0.992204
OPGS005023	ENSG00000123104	ITPR2	12	26335352	26833194	p11.23	71	0.284	0.517	-0.0425786	0.0224554	0.0579414	0.788933	-0.0235878	0.0247053	0.339697	0.929949	-0.104639	0.108069	0.332913	0.962768	-0.199495	0.0783873	0.0109281	0.865753	-0.0457107	0.158141	0.772542	0.979457	-0.0467195	0.136535	0.732216	0.988018
OPGS004128	ENSG00000135919	SERPINE2	2	223975045	224039318	q36.1	46	0.429	0.654	0.0342779	0.0180888	0.0580946	0.788933	0.0476751	0.0195797	0.014895	0.672427	-0.0733767	0.101762	0.47087	0.976292	0.0206476	0.0689625	0.764633	0.986577	-0.0876365	0.137774	0.524718	0.929489	-0.152898	0.110996	0.168354	0.981361
OPGS004633	ENSG00000244026		3	75422961	75435110	p12.3	47	0.335	0.462	-0.0697426	0.0368381	0.0583288	0.788933	-0.0776649	0.0391894	0.0475031	0.771331	0.123167	0.179637	0.492937	0.97652	-0.0646299	0.158983	0.684359	0.986577	0.770957	0.459684	0.0935141	0.790539	-0.68514	0.335053	0.0408679	0.9259
OPGS003748	ENSG00000161905	ALOX15	17	4630919	4642294	p13.2	64	0.571	0.706	0.0308092	0.0162766	0.0583784	0.788933	0.0228054	0.0174993	0.1925	0.879582	0.127115	0.0748165	0.0893154	0.910784	0.0166302	0.0659743	0.800986	0.987205	0.241584	0.216641	0.264792	0.882734	0.156314	0.116354	0.179132	0.981361
OPGS004649	ENSG00000131558	EXOC4	7	133253072	134067137	q33	82	0.332	0.535	-0.042617	0.0225358	0.0586135	0.788933	-0.0489991	0.0250804	0.0507394	0.777537	-0.0655733	0.0811109	0.418838	0.972315	-0.0258229	0.0853789	0.762309	0.986577	0.0714919	0.196868	0.716496	0.971752	0.0721344	0.127791	0.572433	0.988018
OPGS004514	ENSG00000258701	LINC00638	14	104821201	104823718	q32.33	52	0.352	0.549	0.073754	0.0390118	0.0586836	0.788933	0.0306815	0.0462707	0.507275	0.940176	0.201036	0.121838	0.0989387	0.910784	0.123119	0.117702	0.29555	0.979036	0.321966	0.218688	0.14095	0.821499	0.196088	0.190177	0.302504	0.981361
OPGS005424	ENSG00000156564	LRFN2	6	40391591	40587364	p21.1	55	0.244	0.492	0.0430622	0.0228166	0.0591176	0.78942	0.0347871	0.0249646	0.163481	0.872905	0.256334	0.1347	0.0570394	0.90946	0.0490795	0.0757424	0.516998	0.986577	0.411892	0.185341	0.0262597	0.671512	-0.0723427	0.136265	0.59549	0.988018
OPGS008185	ENSG00000182173	TSEN54	17	75515944	75524735	q25.1	13	0.11	0.261	-0.0647101	0.0342908	0.059147	0.78942	-0.0711314	0.0405617	0.0794886	0.832407	-0.191056	0.122847	0.119889	0.922194	0.0107119	0.0934757	0.908765	0.993225	-0.0765824	0.173178	0.658331	0.94845	0.128287	0.193168	0.506613	0.988018
OPGS007431	ENSG00000005882	PDK2	17	50094737	50112152	q21.33	16	0.135	0.339	0.073338	0.0388721	0.0592075	0.78942	0.0719069	0.0456383	0.115122	0.84597	-0.0646446	0.147585	0.661376	0.984041	-0.0368099	0.114311	0.747441	0.986577	0.657259	0.208972	0.00165972	0.528688	0.100317	0.171679	0.558999	0.988018
OPGS005384	ENSG00000149418	ST14	11	130159782	130210362	q24.3	32	0.248	0.422	-0.040761	0.0216311	0.0595142	0.78942	-0.0425213	0.0240563	0.0771324	0.832407	-0.0111153	0.0838269	0.894511	0.99583	-0.0466454	0.0899972	0.604251	0.986577	-0.0415343	0.0993944	0.676039	0.953415	-0.0274295	0.158953	0.862995	0.989953
OPGS008414	ENSG00000227383		9	34191555	34191881	p13.3	32	0.103	0.296	-0.0756379	0.0401661	0.0596834	0.78942	-0.0902494	0.0430888	0.0362158	0.744865	0.311635	0.270724	0.249683	0.959032	-0.0282767	0.151879	0.852304	0.989505	0.00455551	0.491406	0.992603	0.998095	-0.0748965	0.228752	0.743355	0.988018
OPGS008427	ENSG00000066926	FECH	18	57544377	57586732	q21.31	28	0.103	0.163	0.060181	0.0319595	0.0596951	0.78942	0.035205	0.0416289	0.397727	0.931452	0.147277	0.207046	0.476883	0.976292	0.0901442	0.0625989	0.149859	0.95531	0.0609588	0.116392	0.600462	0.944403	0.179872	0.146488	0.219487	0.981361
OPGS006487	ENSG00000198894	CIPC	14	77098126	77117287	q24.3	16	0.176	0.414	-0.0528363	0.0280852	0.0599328	0.78942	-0.0762184	0.0308196	0.0133966	0.672427	0.0491793	0.13437	0.714365	0.986349	0.081202	0.105781	0.442701	0.986577	-0.0266654	0.184838	0.885292	0.990193	0.132986	0.161179	0.409322	0.981361
OPGS004490	ENSG00000166275	BORCS7	10	102854259	102864961	q24.32	101	0.357	0.593	-0.0398129	0.0211687	0.0600068	0.78942	-0.0402657	0.0228254	0.0777201	0.832407	-0.0351938	0.0925975	0.703891	0.986349	-0.113262	0.0853166	0.184328	0.95531	0.363915	0.186038	0.0504499	0.726637	-0.0414037	0.196728	0.833307	0.989953
OPGS008117	ENSG00000279415	AC099494.2	16	17227023	17228000	p12.3	25	0.112	0.28	-0.0722826	0.0384875	0.0603702	0.790656	-0.059486	0.0418885	0.155577	0.863975	-0.314125	0.177116	0.0761365	0.90946	-0.190144	0.176933	0.282526	0.973194	0.238687	0.299885	0.426073	0.9151	-0.0410068	0.187668	0.827034	0.989953
OPGS005383	ENSG00000272556		7	45773595	45783157	p12.3	78	0.248	0.475	-0.0677094	0.036077	0.0605454	0.790656	-0.0950072	0.039736	0.0168044	0.672427	0.167935	0.163144	0.303308	0.959032	-0.0128631	0.131937	0.922334	0.9956	-0.0156215	0.237851	0.947635	0.994545	0.124102	0.220801	0.57408	0.988018
OPGS007563	ENSG00000133063	CHIT1	1	203212827	203273641	q32.1	14	0.13	0.348	0.0590014	0.0314639	0.0607643	0.790656	0.0524166	0.0350732	0.135048	0.861067	-0.236774	0.197492	0.230565	0.952341	0.168625	0.104578	0.106868	0.928141	0.163979	0.174504	0.347379	0.905328	0.0774675	0.148622	0.6022	0.988018
OPGS006220	ENSG00000177947	ODF3	11	196761	200261	p15.5	14	0.191	0.425	0.0638207	0.0340484	0.0608736	0.790656	0.0738761	0.0393041	0.0601622	0.78388	0.126119	0.209379	0.546944	0.978823	0.0552824	0.097815	0.571956	0.986577	-0.0232879	0.129224	0.856985	0.987603	0.0241098	0.196354	0.902276	0.990533
OPGS008517	ENSG00000123636	BAZ2B	2	159315312	159616569	q24.2	19	0.101	0.303	0.0752108	0.0401898	0.0612908	0.790656	0.0655437	0.0446527	0.142143	0.863975	-0.0488968	0.171904	0.776071	0.99583	0.313846	0.151546	0.0383617	0.865753	0.166301	0.250766	0.507222	0.928543	-0.0417081	0.208534	0.841476	0.989953
OPGS006632	ENSG00000246273	SBF2-AS1	11	9758267	9811335	p15.4	30	0.169	0.399	0.0536725	0.0286901	0.0613772	0.790656	0.0407317	0.030344	0.179488	0.877241	0.408715	0.186841	0.0287061	0.844972	0.107228	0.124045	0.387352	0.981234	-0.0991789	0.435233	0.819743	0.981931	0.0511844	0.187272	0.78461	0.988018
OPGS003746	ENSG00000111906	HDDC2	6	125219962	125302078	q22.31	83	0.571	0.747	-0.0272134	0.014547	0.0613831	0.790656	-0.0367986	0.0160035	0.0214819	0.698091	0.0220431	0.0749748	0.768753	0.99583	0.0335956	0.0484317	0.48789	0.986577	-0.0352201	0.108635	0.745781	0.975359	0.00372779	0.0909035	0.967289	0.995646
OPGS007794	ENSG00000118515	SGK1	6	134169248	134318112	q23.2	23	0.122	0.324	-0.0757114	0.0404727	0.0613898	0.790656	-0.106944	0.044755	0.0168697	0.672427	-0.273306	0.184926	0.139428	0.925124	0.0912302	0.142398	0.521738	0.986577	0.62638	0.287159	0.0291611	0.671512	0.140634	0.228295	0.537882	0.988018
OPGS004282	ENSG00000165410	CFL2	14	34709113	34714823	q13.1	112	0.392	0.531	0.0316483	0.0169505	0.0618869	0.794302	0.0327691	0.0187688	0.0808224	0.832407	0.14148	0.0791668	0.0739197	0.90946	0.108217	0.0647015	0.0944139	0.910229	-0.118831	0.119203	0.31882	0.891272	-0.150485	0.0779019	0.0533929	0.937423
OPGS007677	ENSG00000063761	ADCK1	14	77800109	77935014	q24.3	20	0.126	0.285	0.0741849	0.0397493	0.0619966	0.794302	0.0877872	0.0436289	0.0442057	0.75855	-0.0558912	0.190651	0.7694	0.99583	0.140922	0.154298	0.361078	0.979036	-0.178819	0.254673	0.482584	0.928412	0.000161199	0.215156	0.999402	0.999897
OPGS004252	ENSG00000170486	KRT72	12	52585589	52601538	q13.13	97	0.401	0.619	0.0363201	0.019482	0.0622805	0.79586	0.0333217	0.0206526	0.106649	0.841438	-0.0324684	0.1194	0.785676	0.99583	0.121738	0.086516	0.159394	0.95531	-0.0392806	0.171168	0.818491	0.981931	0.167014	0.14484	0.248872	0.981361
OPGS006403	ENSG00000235652	AL356599.1	6	145799409	145911493	q24.3	32	0.18	0.419	0.075277	0.0404215	0.0625604	0.796966	0.0845053	0.0423484	0.0459905	0.765735	-0.0730112	0.285886	0.798425	0.99583	0.122043	0.202299	0.546322	0.986577	0.348308	0.569844	0.541045	0.929553	-0.127853	0.269685	0.63544	0.988018
OPGS008399	ENSG00000166428	PLD4	14	104924713	104937761	q32.33	7	0.104	0.3	-0.093097	0.0500153	0.0626919	0.796966	-0.122614	0.0563605	0.0295907	0.713897	0.10209	0.200613	0.61083	0.979013	-0.0451259	0.172919	0.794119	0.987205	-0.204011	0.297631	0.49306	0.928532	0.136945	0.261502	0.600498	0.988018
OPGS007896	ENSG00000067606	PRKCZ	1	2050411	2185395	p36.33	13	0.118	0.344	-0.0828507	0.0445409	0.0628712	0.79718	-0.0815541	0.0477957	0.0879515	0.832407	-0.272883	0.274308	0.319832	0.962768	-0.0874116	0.17523	0.617892	0.986577	0.267154	0.367993	0.467854	0.926453	-0.050407	0.285942	0.860071	0.989953
OPGS007843	ENSG00000157881	PANK4	1	2508537	2526597	p36.32	18	0.12	0.318	-0.0596935	0.0321407	0.0632747	0.797735	-0.0748285	0.0355751	0.035431	0.744865	-0.1246	0.152817	0.414872	0.969954	0.0525654	0.117733	0.655252	0.986577	0.177806	0.217382	0.413389	0.9151	-0.0215562	0.161945	0.894108	0.990533
OPGS006172	ENSG00000131507	NDFIP1	5	142108779	142154440	q31.3	38	0.193	0.451	0.0551618	0.0297176	0.0634255	0.797735	0.0636455	0.0325031	0.0502141	0.777537	-0.188662	0.153834	0.220047	0.94656	0.0332574	0.108267	0.758707	0.986577	0.188916	0.226864	0.404998	0.9151	0.097869	0.16441	0.551659	0.988018
OPGS005335	ENSG00000171115	GIMAP8	7	150450630	150479393	q36.1	36	0.253	0.417	0.0506472	0.0272979	0.0635458	0.797735	0.040761	0.0303421	0.179149	0.877241	-0.155336	0.169415	0.359196	0.96381	0.16469	0.0838543	0.0495293	0.865753	-0.0256057	0.156961	0.870412	0.989264	0.244343	0.169157	0.148606	0.981361
OPGS004700	ENSG00000075142	SRI	7	88205115	88226993	q21.12	54	0.324	0.554	-0.0401764	0.0216559	0.0635652	0.797735	-0.0367856	0.0232229	0.113189	0.84597	0.0690655	0.0918266	0.451974	0.976292	-0.191665	0.0934172	0.0401983	0.865753	0.512149	0.277627	0.0650754	0.752887	-0.372498	0.191235	0.0514324	0.937423
OPGS006952	ENSG00000138119	MYOF	10	93306429	93482334	q23.33	37	0.154	0.345	-0.0541087	0.0292387	0.0642293	0.801009	-0.0647194	0.0314243	0.0394433	0.744865	0.263472	0.183518	0.151095	0.929103	0.0533857	0.125704	0.67106	0.986577	0.00934909	0.183522	0.959371	0.994545	-0.268065	0.182514	0.141905	0.981361
OPGS004663	ENSG00000186716	BCR	22	23179704	23318037	q11.23	53	0.329	0.54	0.048032	0.0259622	0.064303	0.801009	0.0513099	0.0279615	0.0665025	0.81582	0.0140059	0.136506	0.918279	0.996218	-0.017639	0.101199	0.86163	0.989505	0.0029053	0.272669	0.991499	0.998095	0.162361	0.165432	0.326379	0.981361
OPGS004189	ENSG00000142856	ITGB3BP	1	63320884	63593721	p31.3	78	0.414	0.644	0.0333506	0.0180455	0.0645819	0.801009	0.0323633	0.0192661	0.092995	0.832407	-0.00903042	0.108119	0.933435	0.996218	0.0824923	0.0737469	0.263317	0.968502	-0.101114	0.153906	0.511189	0.928543	0.0914994	0.128437	0.476213	0.983791
OPGS008555	ENSG00000064989	CALCRL	2	187341964	187448460	q32.1	56	0.1	0.31	0.06797	0.036786	0.0646438	0.801009	0.0693828	0.0399764	0.0826357	0.832407	0.0469327	0.220666	0.831571	0.99583	0.0281886	0.141381	0.841965	0.989478	-0.0846944	0.255044	0.739831	0.973445	0.190886	0.196893	0.332301	0.981361
OPGS006662	ENSG00000182118	FAM89A	1	231018958	231040254	q42.2	28	0.167	0.402	-0.0946623	0.0512695	0.0648387	0.801009	-0.0330726	0.0568331	0.560617	0.951025	-0.403322	0.177163	0.0228122	0.816563	-0.0981969	0.207561	0.636142	0.986577	-0.452064	0.554782	0.415158	0.9151	-0.723573	0.298843	0.0154673	0.839074
OPGS005978	ENSG00000261996	AC004706.1	17	6653464	6655009	p13.1	16	0.205	0.414	0.0615005	0.0333403	0.0650913	0.801009	0.0516819	0.0367288	0.159392	0.864797	0.232876	0.14098	0.0985661	0.910784	0.0717294	0.128767	0.577494	0.986577	-0.141427	0.22419	0.528148	0.929489	0.125345	0.194572	0.51944	0.988018
OPGS007669	ENSG00000119729	RHOQ	2	46541806	46584688	p21	43	0.126	0.352	-0.0665731	0.0360975	0.0651459	0.801009	-0.0773076	0.0389605	0.0472273	0.769914	0.191933	0.187607	0.30628	0.962302	-0.143918	0.146858	0.327097	0.979036	-0.0537822	0.376438	0.886392	0.990554	0.0804058	0.197095	0.683308	0.988018
OPGS008432	ENSG00000176928	GCNT4	5	75025346	75052558	q13.3	22	0.103	0.24	0.0639898	0.0347196	0.0653229	0.801009	0.0700256	0.0417213	0.0932668	0.832407	-0.0935398	0.12706	0.461619	0.976292	0.128738	0.084964	0.12972	0.95531	0.099275	0.209457	0.635527	0.947688	-0.0262505	0.181792	0.885186	0.990316
OPGS008435	ENSG00000152404	CWF19L2	11	107326360	107457825	q22.3	11	0.103	0.302	-0.0628544	0.0341161	0.0654214	0.801009	-0.0772603	0.0383155	0.0437558	0.75855	0.306252	0.164372	0.0624392	0.90946	-0.112012	0.116291	0.335445	0.979036	-0.0297386	0.235643	0.899572	0.993198	-0.119869	0.145954	0.411487	0.981361
OPGS007101	ENSG00000278195	SSTR3	22	37204237	37212477	q13.1	30	0.148	0.375	-0.0549614	0.029836	0.0654585	0.801009	-0.0432024	0.0328965	0.189087	0.877241	-0.279906	0.133958	0.0366617	0.863868	-0.126975	0.113071	0.26145	0.968502	0.204145	0.178752	0.25343	0.882734	-0.111615	0.178615	0.53204	0.988018
OPGS003637	ENSG00000267453		19	15852111	15863802	p13.12	76	0.649	0.791	0.0263558	0.0143322	0.0659264	0.801366	0.0250509	0.0156014	0.108343	0.84597	0.00813864	0.0815073	0.920462	0.996218	0.0877912	0.0541859	0.105193	0.91847	-0.0555976	0.109346	0.611133	0.945545	-0.0382294	0.0751298	0.610861	0.988018
OPGS007040	ENSG00000285219	HULC	6	8435542	9294133	p24.3	51	0.151	0.379	0.0561369	0.03053	0.0659524	0.801366	0.0506199	0.0337988	0.134216	0.860745	-0.0816755	0.154551	0.597173	0.978823	0.0198301	0.109379	0.856134	0.989505	0.152456	0.18468	0.409081	0.9151	0.231747	0.15654	0.138757	0.981361
OPGS007675	ENSG00000211789	TRAV12-2	14	21887857	21888502	q11.2	181	0.126	0.359	-0.0819221	0.0445574	0.0659776	0.801366	-0.0871373	0.0491215	0.0760777	0.832407	-0.280396	0.203959	0.169205	0.946534	0.0482692	0.159765	0.762556	0.986577	-0.0439534	0.301676	0.88416	0.990193	0.164405	0.26918	0.541358	0.988018
OPGS007371	ENSG00000176788	BASP1	5	17065598	17276843	p15.1	16	0.137	0.364	0.0568351	0.030941	0.0662266	0.802405	0.0521019	0.0336743	0.121808	0.847762	-0.0107371	0.154772	0.944692	0.996218	0.134097	0.119397	0.26139	0.968502	0.453535	0.233116	0.0517107	0.726784	-0.213305	0.183519	0.245112	0.981361
OPGS004548	ENSG00000111424		12	47841537	47943048	q13.11	72	0.346	0.576	0.0361778	0.0197413	0.0668636	0.806402	0.0393204	0.021539	0.0679191	0.825208	0.0326103	0.092309	0.723884	0.989442	0.123152	0.0776073	0.112545	0.937717	-0.16224	0.149122	0.276608	0.884099	-0.118842	0.112736	0.29181	0.981361
OPGS006303	ENSG00000258572	AL133467.1	14	95516116	95517913	q32.13	17	0.186	0.419	-0.0596408	0.0326478	0.0677302	0.806402	-0.0671938	0.0359779	0.0618126	0.78388	-0.156362	0.157933	0.322149	0.962768	0.0483255	0.122007	0.692041	0.986577	0.255799	0.237872	0.282212	0.885993	-0.0828982	0.160293	0.60504	0.988018
OPGS007372	ENSG00000001461	NIPAL3	1	24415802	24475252	p36.11	37	0.137	0.364	-0.0579587	0.0317476	0.0679092	0.806402	-0.0587117	0.0341903	0.0859417	0.832407	-0.12434	0.187486	0.507205	0.978823	0.0213659	0.12048	0.859241	0.989505	-0.0330545	0.234951	0.888117	0.991129	-0.237834	0.223585	0.28745	0.981361
OPGS004563	ENSG00000047579	DTNBP1	6	15522807	15663058	p22.3	69	0.343	0.556	-0.0376547	0.0206316	0.0679863	0.806402	-0.0421051	0.0228794	0.0657231	0.811087	-0.0659426	0.0906585	0.466998	0.976292	-0.0398317	0.0658363	0.545171	0.986577	-0.472705	0.250106	0.0587558	0.743079	0.232949	0.122944	0.0581238	0.937423
OPGS007153	ENSG00000185829	ARL17A	17	46499780	46579695	q21.31	23	0.145	0.371	0.081315	0.0445603	0.0680269	0.806402	0.08016	0.0473912	0.0907501	0.832407	0.050532	0.240832	0.833806	0.99583	0.0897934	0.19302	0.641786	0.986577	0.321056	0.466513	0.491325	0.928412	0.00991813	0.332977	0.976238	0.996964
OPGS004800	ENSG00000110218	PANX1	11	94128841	94181968	q21	33	0.31	0.551	-0.0361468	0.0198124	0.0680837	0.806402	-0.0474393	0.0218827	0.0301671	0.713897	0.141286	0.105988	0.182519	0.94656	-0.060538	0.0711557	0.39489	0.982122	0.0956009	0.11875	0.420784	0.9151	0.0146186	0.102877	0.887002	0.990316
OPGS005141	ENSG00000196655	TRAPPC4	11	119018763	119025454	q23.3	23	0.273	0.482	0.0502612	0.0275595	0.0681924	0.806402	0.0448996	0.029011	0.121701	0.847762	0.312242	0.211622	0.140085	0.925124	0.0175067	0.117515	0.881574	0.989505	-0.200438	0.31621	0.526161	0.929489	0.252883	0.217247	0.244411	0.981361
OPGS008282	ENSG00000224383	PRR29	17	63998351	64004305	q23.3	17	0.107	0.28	-0.0574443	0.0314995	0.0682039	0.806402	-0.0652898	0.03492	0.0615261	0.78388	0.197349	0.156301	0.206725	0.94656	-0.149871	0.114212	0.189447	0.95531	0.316073	0.166635	0.0578554	0.740615	-0.38698	0.178445	0.0301116	0.875986
OPGS007262	ENSG00000152642	GPD1L	3	32105689	32168709	p22.3	39	0.141	0.325	-0.0547257	0.0300688	0.0687565	0.806402	-0.0739263	0.0340479	0.0299124	0.713897	0.0365499	0.126743	0.773058	0.99583	-0.0127571	0.0897994	0.887031	0.989505	0.268079	0.223524	0.2304	0.88265	-0.0566122	0.171511	0.74134	0.988018
OPGS005288	ENSG00000223482	NUTM2A-AS1	10	87189002	87342612	q23.2	37	0.258	0.517	-0.0456626	0.0251211	0.0691101	0.806402	-0.0562827	0.0276506	0.0418008	0.744865	0.0398279	0.121119	0.742282	0.99453	-0.0828462	0.0843881	0.326234	0.979036	0.154212	0.192153	0.422235	0.9151	0.151122	0.161865	0.350493	0.981361
OPGS004815	ENSG00000149218	ENDOD1	11	95089846	95132645	q21	69	0.308	0.523	-0.0394321	0.0216986	0.0691765	0.806402	-0.0211821	0.0238238	0.373942	0.931452	-0.107565	0.092416	0.244454	0.954749	-0.174203	0.0898405	0.0524978	0.865753	-0.0492764	0.17087	0.773051	0.979457	-0.107886	0.109581	0.324853	0.981361
OPGS004435	ENSG00000134014	ELP3	8	28089673	28191156	p21.1	50	0.366	0.592	-0.0344224	0.0189429	0.0691913	0.806402	-0.0264427	0.0205166	0.197451	0.884669	0.0284809	0.107402	0.79087	0.99583	-0.105623	0.0708663	0.136103	0.95531	-0.419312	0.149472	0.00502721	0.535501	0.0555223	0.113836	0.625735	0.988018
OPGS007619	ENSG00000178342	KCNG2	18	79797938	79900184	q23	23	0.128	0.353	0.0671168	0.0369797	0.0695291	0.806402	0.0641462	0.0405376	0.113561	0.84597	0.0769648	0.190916	0.686849	0.984572	-0.0990438	0.130834	0.449038	0.986577	0.459124	0.260436	0.0779168	0.764902	0.333746	0.219352	0.128131	0.981361
OPGS004467	ENSG00000188002		5	1598920	1633984	p15.33	54	0.36	0.594	-0.0383442	0.0211397	0.0697006	0.806402	-0.0273892	0.0228675	0.23102	0.91171	-0.114	0.100854	0.25833	0.959032	-0.125896	0.0885999	0.155333	0.95531	-0.0706474	0.155924	0.650484	0.94845	-0.131399	0.136837	0.336925	0.981361
OPGS007279	ENSG00000103647	CORO2B	15	68578993	68727806	q23	10	0.14	0.367	-0.0731824	0.0403641	0.0698236	0.806402	-0.0247682	0.0436295	0.570243	0.954091	-0.238368	0.186193	0.200467	0.94656	-0.319458	0.182143	0.0794513	0.896204	-0.375307	0.355582	0.291209	0.886747	-0.517706	0.223307	0.0204301	0.85254
OPGS005714	ENSG00000254838		11	6714610	6721880	p15.4	30	0.22	0.464	-0.0479305	0.0264375	0.0698355	0.806402	-0.02555	0.0290474	0.379078	0.931452	-0.293786	0.138874	0.0343885	0.852433	-0.0323426	0.0877213	0.712354	0.986577	-0.214171	0.207653	0.30236	0.886747	-0.364054	0.163424	0.0259028	0.858817
OPGS004042	ENSG00000145780	FEM1C	5	115520908	115544775	q22.3	78	0.452	0.665	-0.031961	0.017641	0.0700257	0.806402	-0.0321263	0.019222	0.0946567	0.834928	0.153008	0.0978773	0.117991	0.922194	-0.0799237	0.0672413	0.234593	0.967872	-0.083348	0.119998	0.487319	0.928412	-0.10081	0.0972718	0.300028	0.981361
OPGS006236	ENSG00000145743	FBXL17	5	107859035	108382098	q21.3	72	0.19	0.41	-0.0473109	0.0261259	0.0701591	0.806402	-0.0401125	0.0284282	0.158242	0.8642	0.105408	0.155123	0.496812	0.978823	-0.0830721	0.0932383	0.372948	0.980652	-0.233401	0.18033	0.195561	0.85467	-0.228632	0.164162	0.163702	0.981361
OPGS006986	ENSG00000158406	H4C8	6	26277609	26285638	p22.2	36	0.152	0.367	-0.0668104	0.0369164	0.0703303	0.806402	-0.0640777	0.0407022	0.115416	0.84597	-0.161184	0.166494	0.332993	0.962768	0.0200775	0.130678	0.877893	0.989505	0.171264	0.269891	0.525712	0.929489	-0.358815	0.22249	0.106805	0.97708
OPGS004322	ENSG00000185324	CDK10	16	89680737	89696354	q24.3	41	0.386	0.51	0.0418208	0.0231253	0.0705376	0.806402	0.0379648	0.0255318	0.137025	0.861067	0.0322516	0.115125	0.779367	0.99583	0.0313358	0.0771512	0.684624	0.986577	-0.243241	0.178778	0.173647	0.844453	0.38177	0.133007	0.00410078	0.711638
OPGS006248	ENSG00000204511	MCCD1	6	31528962	31530232	p21.33	19	0.189	0.437	0.055298	0.0306023	0.0707643	0.806402	0.0721628	0.0328864	0.0282134	0.713897	-0.34827	0.153829	0.0235739	0.816563	0.0337537	0.123912	0.785313	0.986577	0.126388	0.258966	0.625515	0.947688	0.0301097	0.23463	0.897889	0.990533
OPGS004134	ENSG00000158373	H2BC5	6	26158122	26171349	p22.2	105	0.427	0.63	-0.0334578	0.0185213	0.0708481	0.806402	-0.0332242	0.0199376	0.0956327	0.835272	-0.133035	0.105028	0.205279	0.94656	-0.0614801	0.0732042	0.400995	0.982682	0.168247	0.15839	0.28813	0.886747	0.039045	0.112789	0.729209	0.988018
OPGS006391	ENSG00000263001	GTF2I	7	74650231	74760692	q11.23	10	0.181	0.428	-0.0649098	0.0359528	0.0710096	0.806402	-0.0760021	0.0383719	0.0476285	0.771331	-0.175337	0.230384	0.44662	0.976292	0.0131768	0.14423	0.927207	0.996467	-0.0511661	0.416231	0.902165	0.993198	0.253805	0.221209	0.251234	0.981361
OPGS005766	ENSG00000197822	OCLN	5	69492292	69558104	q13.2	23	0.217	0.34	-0.100808	0.055858	0.0711181	0.806402	-0.111089	0.0586403	0.0581703	0.78388	-0.0959583	0.475495	0.840067	0.99583	0.0206662	0.237288	0.930597	0.996467	-0.222707	0.774885	0.773801	0.979457	0.0597118	0.423019	0.887746	0.990316
OPGS007605	ENSG00000255760	LINC02422	12	31873195	31959547	p11.21	38	0.128	0.352	0.0742049	0.0411241	0.0711664	0.806402	0.0921024	0.0443208	0.0377015	0.744865	-0.353936	0.217814	0.104175	0.910784	-0.0736275	0.162698	0.650879	0.986577	0.461798	0.356112	0.194707	0.85467	0.235765	0.265576	0.374676	0.981361
OPGS007003	ENSG00000013810	TACC3	4	1712858	1745171	p16.3	14	0.151	0.389	-0.0721901	0.0400089	0.0711763	0.806402	-0.0494932	0.0426747	0.246139	0.91171	-0.314806	0.216984	0.146829	0.925124	-0.235675	0.160497	0.141994	0.95531	0.284082	0.641328	0.657795	0.94845	-0.164781	0.281722	0.558612	0.988018
OPGS004046	ENSG00000131401		19	50333877	50344761	q13.33	75	0.45	0.681	0.03123	0.0173103	0.0712107	0.806402	0.0403725	0.0193245	0.0366905	0.744865	-0.000413503	0.0744758	0.99557	0.997399	-0.0737925	0.0633418	0.244023	0.967872	0.0629777	0.105725	0.551394	0.930575	0.0802624	0.0875214	0.359111	0.981361
OPGS003720	ENSG00000160284	SPATC1L	21	46161148	46184476	q22.3	82	0.588	0.773	-0.0269104	0.01492	0.0712867	0.806402	-0.0312322	0.0160969	0.0523475	0.778391	0.0662072	0.0671623	0.324242	0.962768	-0.0245281	0.0632841	0.698322	0.986577	-0.0822393	0.137048	0.548454	0.930023	-0.0743531	0.101494	0.46381	0.981361
OPGS008201	ENSG00000172057	ORMDL3	17	39921041	39927601	q21.1	11	0.109	0.297	-0.101143	0.0560842	0.0713223	0.806402	-0.116463	0.0584138	0.0461778	0.765735	0.502839	0.386433	0.193179	0.94656	0.382018	0.293118	0.192476	0.95531	-1.16879	0.698112	0.0940891	0.790539	-1.23301	0.529842	0.0199583	0.85254
OPGS004124	ENSG00000111666	CHPT1	12	101696947	101744140	q23.2	67	0.43	0.64	-0.0352817	0.0196235	0.0721873	0.810233	-0.0288942	0.0216818	0.182648	0.877241	-0.146946	0.10522	0.162544	0.939432	-0.00605849	0.0720423	0.93298	0.996467	-0.0663101	0.122705	0.588919	0.937549	-0.105613	0.0929966	0.256097	0.981361
OPGS004630	ENSG00000174891	RSRC1	3	158105855	158545730	q25.32	162	0.336	0.578	0.0388401	0.0216128	0.0723222	0.810233	0.0221191	0.0232264	0.340932	0.929949	0.180051	0.143142	0.208445	0.94656	0.15142	0.0808632	0.0611313	0.865753	0.212891	0.218932	0.33085	0.898404	0.0738655	0.128636	0.565819	0.988018
OPGS006597	ENSG00000078618	NRDC	1	51789191	51878805	p32.3	44	0.17	0.387	0.0529613	0.0294803	0.0724152	0.810233	0.0415384	0.0316761	0.18974	0.877241	0.0486532	0.169664	0.774294	0.99583	0.167961	0.119102	0.158474	0.95531	0.405448	0.436013	0.352424	0.905328	0.148582	0.154357	0.335755	0.981361
OPGS008041	ENSG00000150337	FCGR1A	1	149782671	149791675	q21.2	5	0.115	0.281	0.152545	0.0849556	0.0725608	0.810233	0.171912	0.0898359	0.0556687	0.78388	-0.00027405	0.461541	0.999526	0.999623	0.161134	0.383985	0.674751	0.986577	-1.04342	1.0306	0.311329	0.886872	-0.156994	0.713427	0.825828	0.989953
OPGS004613	ENSG00000244041	LINC01011	6	2987967	2991173	p25.2	25	0.338	0.561	0.036697	0.0204416	0.0726206	0.810233	0.0434412	0.0222237	0.0506157	0.777537	-0.0248221	0.121897	0.838641	0.99583	-0.0446598	0.0774845	0.564365	0.986577	0.262585	0.159492	0.0996846	0.790539	-0.0625114	0.10466	0.550319	0.988018
OPGS007642	ENSG00000248333	CDK11B	1	1635225	1659012	p36.33	15	0.127	0.358	-0.100081	0.0557551	0.0726518	0.810233	-0.108205	0.0635722	0.0887403	0.832407	0.030943	0.253141	0.902712	0.99583	-0.161663	0.183595	0.378568	0.980652	0.272056	0.334682	0.416288	0.9151	-0.157368	0.227522	0.48915	0.988018
OPGS007628	ENSG00000198417	MT1F	16	56657731	56660698	q13	14	0.128	0.352	0.0627826	0.0351067	0.0737214	0.812375	0.0537153	0.0378736	0.15611	0.863975	0.404723	0.186581	0.0300705	0.852433	0.000560216	0.142932	0.996873	0.999104	0.166453	0.29807	0.576548	0.934276	0.000142383	0.205457	0.999447	0.999897
OPGS006393	ENSG00000264364	DYNLL2	17	58083419	58095542	q22	24	0.181	0.387	0.0499205	0.0279174	0.0737517	0.812375	0.0161148	0.031913	0.613585	0.954091	0.224928	0.100816	0.0256756	0.839936	0.264462	0.101941	0.0094794	0.865753	0.183602	0.165311	0.26672	0.882734	-0.070944	0.124434	0.568586	0.988018
OPGS007934	ENSG00000137757	CASP5	11	104994235	105023168	q22.3	24	0.117	0.266	0.0565195	0.0316097	0.0737694	0.812375	0.0607684	0.0348995	0.0816412	0.832407	-0.0874167	0.205266	0.670203	0.984041	0.0548821	0.0891177	0.538001	0.986577	-0.994434	0.412805	0.0159977	0.671512	0.316746	0.217138	0.14464	0.981361
OPGS006373	ENSG00000111450	STX2	12	130789600	130839254	q24.33	32	0.182	0.402	0.0478665	0.0267782	0.0738541	0.812375	0.0313341	0.0290082	0.280061	0.924754	0.174766	0.15584	0.262099	0.959032	0.176023	0.101287	0.0822346	0.898764	0.134021	0.234564	0.567755	0.933366	0.0590866	0.14628	0.686265	0.988018
OPGS003775	ENSG00000135698	MPHOSPH6	16	82147798	82170224	q23.3	66	0.562	0.749	0.0287783	0.016124	0.0742919	0.812375	0.0261988	0.0174403	0.133046	0.860303	0.0608017	0.095795	0.52562	0.978823	-0.0490576	0.0666066	0.46141	0.986577	0.16386	0.101825	0.107566	0.80095	0.0711363	0.0913422	0.436104	0.981361
OPGS005395	ENSG00000164142	FAM160A1	4	151409176	151670503	q31.3	89	0.247	0.499	0.0431102	0.0241691	0.0744737	0.812375	0.0327954	0.0264212	0.214513	0.892802	0.205095	0.136114	0.131864	0.924749	0.125873	0.0877706	0.151538	0.95531	-0.0769326	0.169985	0.650848	0.94845	0.0583453	0.131082	0.656243	0.988018
OPGS007894	ENSG00000150540	HNMT	2	137964020	138016364	q22.1	21	0.118	0.339	0.0761362	0.0426869	0.0744895	0.812375	0.0803214	0.0465501	0.0844404	0.832407	0.208097	0.205969	0.312337	0.962768	-0.0830293	0.161866	0.607986	0.986577	0.430241	0.319529	0.178147	0.847894	-0.0373147	0.259091	0.885483	0.990316
OPGS007586	ENSG00000018699	TTC27	2	32628032	32821051	p22.3	54	0.129	0.294	-0.062114	0.0348594	0.0747743	0.812375	-0.0629468	0.0384298	0.101428	0.835272	-0.0300432	0.136452	0.825736	0.99583	-0.0669611	0.127195	0.598579	0.986577	-0.222041	0.500002	0.656985	0.94845	-0.086464	0.198091	0.662484	0.988018
OPGS003696	ENSG00000135953	MFSD9	2	102714630	102736888	q12.1	92	0.603	0.73	0.0262708	0.014745	0.0748022	0.812375	0.0208112	0.0161984	0.198872	0.887151	0.0165961	0.0719796	0.817652	0.99583	0.0530082	0.0536593	0.323218	0.979036	0.0237219	0.106135	0.823141	0.981931	0.116067	0.0817665	0.155756	0.981361
OPGS005206	ENSG00000162643	WDR63	1	84999147	85133138	p22.3	35	0.265	0.5	0.0706411	0.0396981	0.075165	0.812375	0.0661483	0.0421321	0.11641	0.84597	0.0367069	0.206309	0.858784	0.99583	0.123679	0.170135	0.467259	0.986577	-0.106068	0.54434	0.845505	0.986933	0.280385	0.335932	0.403916	0.981361
OPGS006282	ENSG00000141551	CSNK1D	17	82239023	82273700	q25.3	30	0.187	0.365	-0.0567505	0.0319166	0.0753895	0.812375	-0.07834	0.0354941	0.0273052	0.710318	0.0349312	0.092834	0.706712	0.986349	0.044011	0.131561	0.73798	0.986577	0.0226429	0.661729	0.972703	0.995434	-0.0115492	0.322553	0.971437	0.996079
OPGS007665	ENSG00000205784	ARRDC5	19	4890437	4902948	p13.3	33	0.127	0.344	0.0608924	0.0342851	0.075723	0.812375	0.0602449	0.0367564	0.101206	0.835272	0.409022	0.19	0.0313386	0.852433	-0.0192331	0.136477	0.887929	0.989571	0.396659	0.43963	0.366921	0.905328	-0.213225	0.210847	0.311882	0.981361
OPGS004900	ENSG00000183762	KREMEN1	22	29073035	29168333	q12.1	58	0.299	0.539	0.0379243	0.0213556	0.0757583	0.812375	0.046984	0.0229621	0.040741	0.744865	-0.143513	0.135624	0.28998	0.959032	-0.0847367	0.0812232	0.296829	0.979036	0.259524	0.182319	0.154604	0.829258	0.0214895	0.133288	0.871915	0.989953
OPGS004804	ENSG00000127578	WFIKKN1	16	629239	634117	p13.3	6	0.309	0.55	-0.279605	0.15753	0.0759089	0.812375	-0.194603	0.166176	0.241573	0.91171	1.32217	1.20738	0.273486	0.959032	0.309632	1.00237	0.757399	0.986577	-2.45168	0.855219	0.00414733	0.535501	-1.62671	1.25489	0.194874	0.981361
OPGS006335	ENSG00000183161	FANCF	11	22622533	22625823	p14.3	9	0.184	0.357	-0.0493407	0.0278607	0.0765645	0.812375	-0.0479618	0.0296661	0.105938	0.841438	0.0699867	0.235083	0.765924	0.99583	-0.0408216	0.129833	0.753204	0.986577	0.0904872	0.166703	0.587263	0.937548	-0.276695	0.165771	0.0950904	0.963503
OPGS005861	ENSG00000205571	SMN2	5	70049638	70078522	q13.2	19	0.211	0.449	-0.0905692	0.0511537	0.0766387	0.812375	-0.0980407	0.056098	0.0805213	0.832407	-0.161911	0.197652	0.412688	0.969954	0.072091	0.226977	0.750778	0.986577	-0.156771	0.386209	0.684801	0.957231	-0.0452163	0.287331	0.874956	0.989953
OPGS006866	ENSG00000280128	AL662795.2	6	30282349	30286054	p22.1	57	0.157	0.38	-0.072651	0.0410483	0.0767454	0.812375	-0.0637902	0.0451115	0.157346	0.8642	-0.104578	0.180563	0.56247	0.978823	-0.0372485	0.153281	0.807999	0.987725	-0.0430955	0.280481	0.877887	0.990193	-0.390401	0.254799	0.125475	0.981361
OPGS004003	ENSG00000166847	DCTN5	16	23641466	23677472	p12.2	40	0.461	0.665	-0.0386675	0.0218506	0.0767886	0.812375	-0.0348097	0.0229038	0.128556	0.856552	0.153101	0.166494	0.357804	0.96381	-0.0853728	0.0946027	0.366826	0.980652	-0.460489	0.316553	0.145753	0.821499	-0.157902	0.189118	0.403751	0.981361
OPGS008067	ENSG00000180867		1	147178113	147179622	q21.1	47	0.114	0.316	0.0754579	0.0426429	0.0768054	0.812375	0.0799258	0.0481384	0.0968473	0.835272	-0.375853	0.185566	0.0428221	0.899888	0.233797	0.141707	0.0989715	0.910229	0.0470895	0.268499	0.860781	0.988873	0.2355	0.204045	0.248434	0.981361
OPGS004195	ENSG00000204713	TRIM27	6	28903002	28923988	p22.1	198	0.413	0.633	0.0307902	0.0174055	0.0768948	0.812375	0.0212267	0.0191567	0.267838	0.918891	0.0161818	0.0979109	0.868731	0.99583	0.0836056	0.0614041	0.173336	0.95531	0.177239	0.111334	0.111394	0.802913	0.051536	0.092402	0.577024	0.988018
OPGS007535	ENSG00000108784	NAGLU	17	42536241	42544449	q21.2	11	0.131	0.249	-0.0570144	0.0322328	0.0769217	0.812375	-0.0442235	0.0346218	0.201485	0.89094	-0.00328425	0.161741	0.9838	0.996227	-0.0666761	0.13607	0.624124	0.986577	-0.324222	0.312893	0.300105	0.886747	-0.402562	0.2017	0.0459503	0.937423
OPGS007923	ENSG00000188234	AGAP4	10	45825594	45853875	q11.22	13	0.118	0.3	0.11614	0.0657629	0.0773898	0.812375	0.125052	0.0695175	0.0720423	0.832407	0.768009	0.508475	0.130937	0.924749	0.0793387	0.259528	0.75983	0.986577	-2.4148	0.932598	0.0096164	0.671512	-0.32265	0.531893	0.544111	0.988018
OPGS006171	ENSG00000182117	NOP10	15	34339159	34343180	q14	16	0.193	0.379	-0.0994811	0.056384	0.0776733	0.812375	-0.0995385	0.0591227	0.0922607	0.832407	0.0352382	0.351928	0.920242	0.996218	-0.319768	0.263122	0.224258	0.967824	0.348026	0.929922	0.708216	0.968837	0.100287	0.477955	0.833805	0.989953
OPGS007922	ENSG00000112578	BYSL	6	41921229	41933050	p21.1	19	0.118	0.335	0.0625099	0.0354312	0.0776881	0.812375	0.066211	0.0400137	0.0979832	0.835272	-0.00116766	0.157885	0.994099	0.997136	-0.0862518	0.122857	0.482646	0.986577	0.466624	0.188115	0.0131188	0.671512	-0.00827484	0.16826	0.960777	0.995646
OPGS004779	ENSG00000265817	FSBP	8	94378377	94436952	q22.1	86	0.312	0.57	0.0366888	0.0208085	0.0778732	0.812375	0.0376534	0.0224419	0.0933831	0.832407	0.109189	0.14264	0.443983	0.976292	0.0936528	0.076164	0.218839	0.96443	-0.151572	0.163495	0.353888	0.905328	-0.157682	0.130063	0.225378	0.981361
OPGS006177	ENSG00000132376	INPP5K	17	1494577	1516742	p13.3	24	0.193	0.378	-0.0588447	0.0333755	0.0778816	0.812375	-0.0514514	0.0350632	0.14227	0.863975	-0.220881	0.199668	0.26862	0.959032	-0.0264095	0.175927	0.880673	0.989505	-0.648665	0.369305	0.0790117	0.764902	0.0100764	0.232131	0.965376	0.995646
OPGS006480	ENSG00000127946	HIP1	7	75533298	75738962	q11.23	24	0.176	0.424	-0.0592482	0.0336336	0.0781409	0.812375	-0.0600009	0.0366828	0.101909	0.835272	-0.186026	0.213377	0.383308	0.965054	-0.0357923	0.133384	0.788437	0.986577	0.0320755	0.176403	0.855716	0.987603	-0.110372	0.18476	0.550254	0.988018
OPGS006128	ENSG00000140368	PSTPIP1	15	76993359	77037475	q24.3	77	0.196	0.411	0.0547126	0.0310651	0.0782	0.812375	0.0515903	0.0330139	0.118127	0.847039	0.347291	0.181662	0.0559093	0.90946	-0.145936	0.127027	0.250612	0.967872	0.183953	0.326651	0.573334	0.934276	0.463381	0.259229	0.0738508	0.937423
OPGS007041	ENSG00000132718	SYT11	1	155859567	155885199	q22	71	0.151	0.387	0.0532576	0.0302554	0.0783628	0.812375	0.0596249	0.0327401	0.0685827	0.825208	-0.123077	0.142607	0.38811	0.965747	0.0437974	0.124639	0.725294	0.986577	0.299073	0.261019	0.251883	0.882734	0.0688626	0.18493	0.709617	0.988018
OPGS006415	ENSG00000151023	ENKUR	10	24981979	25062279	p12.1	39	0.18	0.419	-0.0486701	0.0276586	0.0784629	0.812375	-0.0495031	0.0304802	0.104353	0.839422	0.157868	0.126229	0.211062	0.94656	-0.171394	0.0986551	0.0823332	0.898764	0.00391329	0.189754	0.983546	0.99701	-0.0465291	0.171471	0.78612	0.988018
OPGS008241	ENSG00000116120	FARSB	2	222566899	222656092	q36.1	20	0.108	0.314	-0.0777926	0.0442086	0.0784633	0.812375	-0.112379	0.0476926	0.0184574	0.672427	-0.00326288	0.232432	0.9888	0.997136	0.350267	0.179243	0.0506841	0.865753	-0.198139	0.343403	0.563949	0.933366	-0.0427766	0.284499	0.880482	0.989953
OPGS006056	ENSG00000143851	PTPN7	1	202147012	202161588	q32.1	40	0.2	0.422	0.0493767	0.0280608	0.0784704	0.812375	0.0406575	0.0300622	0.176232	0.877241	0.153578	0.168242	0.361329	0.96381	0.0621337	0.110509	0.573945	0.986577	0.308979	0.243915	0.205245	0.867412	0.0726833	0.189907	0.701919	0.988018
OPGS007203	ENSG00000143442	POGZ	1	151402724	151459494	q21.3	19	0.143	0.302	-0.0562791	0.0320019	0.0786428	0.812375	-0.0555458	0.035451	0.117154	0.846648	-0.264157	0.204338	0.196099	0.94656	-0.058285	0.103494	0.573316	0.986577	-0.119747	0.201132	0.551601	0.930575	0.090725	0.165132	0.582724	0.988018
OPGS007839	ENSG00000286646	AL121933.2	6	136784007	136786402	q23.3	22	0.12	0.327	-0.0563525	0.0320443	0.0786485	0.812375	-0.0692397	0.0353443	0.0501121	0.777537	0.153638	0.165024	0.351853	0.96381	-0.062285	0.111992	0.578105	0.986577	-0.224997	0.208124	0.279664	0.885463	0.174362	0.179849	0.332302	0.981361
OPGS004522	ENSG00000171617	ENC1	5	74627406	74641424	q13.3	28	0.351	0.533	0.0392278	0.0223265	0.0789168	0.812375	0.0329915	0.0241477	0.171864	0.877241	0.0969296	0.115689	0.402118	0.969954	0.123072	0.0969697	0.204376	0.95531	-0.067135	0.1596	0.674014	0.953137	0.0535985	0.120844	0.657379	0.988018
OPGS005684	ENSG00000240005	STIM2-AS1	4	26859624	26860692	p15.2	26	0.222	0.466	-0.0431004	0.0245346	0.0789651	0.812375	-0.0390063	0.0274609	0.155483	0.863975	-0.0166604	0.101826	0.870033	0.99583	-0.043159	0.0861513	0.616394	0.986577	-0.168377	0.156128	0.280832	0.885631	-0.0475943	0.130222	0.714749	0.988018
OPGS006261	ENSG00000239556		7	43984995	43990207	p13	21	0.188	0.31	-0.0888485	0.0505956	0.0790797	0.812375	-0.126846	0.0531902	0.0170899	0.672427	0.139121	0.405249	0.731374	0.991511	0.376373	0.21541	0.080596	0.896204	0.903181	0.8568	0.291822	0.886747	0.0563296	0.368836	0.878617	0.989953
OPGS003900	ENSG00000172260	NEGR1	1	71395943	72282539	p31.1	193	0.507	0.712	0.0320769	0.0182769	0.0792501	0.812375	0.029258	0.019528	0.134066	0.860745	0.143959	0.105682	0.173137	0.946534	0.0307715	0.0724374	0.670981	0.986577	-0.381773	0.229216	0.0958011	0.790539	0.100294	0.122142	0.411576	0.981361
OPGS006859	ENSG00000100311	PDGFB	22	39223359	39244982	q13.1	24	0.157	0.386	0.0516786	0.0294505	0.0793006	0.812375	0.0607408	0.0318606	0.0565915	0.78388	-0.106955	0.129186	0.40772	0.969954	0.155316	0.121158	0.199867	0.95531	-1.43305	0.488205	0.00333176	0.528688	0.0673851	0.173292	0.697384	0.988018
OPGS006035	ENSG00000143147	GPR161	1	168079542	168137667	q24.2	28	0.201	0.433	0.0445003	0.025464	0.0805377	0.822162	0.0623556	0.0282065	0.0270578	0.710318	-0.0841068	0.132737	0.526321	0.978823	0.0111992	0.0875485	0.898212	0.991595	-0.0243772	0.155716	0.875601	0.990193	-0.176004	0.138178	0.202752	0.981361
OPGS006181	ENSG00000081913	PHLPP1	18	62715541	62980433	q21.33	67	0.193	0.439	0.0488735	0.0279714	0.080591	0.822162	0.0466737	0.0308291	0.130039	0.858098	0.169741	0.15452	0.271985	0.959032	0.0558234	0.0915105	0.541847	0.986577	-0.369543	0.200397	0.065175	0.752887	0.302321	0.163587	0.0645911	0.937423
OPGS005682	ENSG00000204282	TNRC6C-AS1					57	0.222	0.451	-0.0424784	0.0243282	0.0808016	0.8226	-0.0407389	0.0267329	0.127527	0.856552	-0.0462423	0.118865	0.697252	0.985267	-0.073543	0.0873212	0.399669	0.982682	-0.430389	0.176385	0.0146853	0.671512	0.181004	0.138717	0.191946	0.981361
OPGS007079	ENSG00000145545	SRD5A1	5	6633290	6676539	p15.31	35	0.149	0.352	0.0543692	0.0311856	0.0812628	0.823056	0.0439856	0.0338553	0.193867	0.879582	-0.065555	0.190672	0.730989	0.991511	0.142641	0.111931	0.202534	0.95531	0.142961	0.236582	0.54566	0.930023	0.223613	0.18617	0.229702	0.981361
OPGS004014	ENSG00000198890	PRMT6	1	107056674	107067636	p13.3	65	0.46	0.657	0.0329435	0.0189008	0.0813392	0.823056	0.0224993	0.0205496	0.273569	0.922739	0.196769	0.128478	0.125636	0.924749	0.060642	0.0695873	0.383507	0.980652	-0.0934676	0.120471	0.437835	0.9151	0.205455	0.10464	0.0495944	0.937423
OPGS004591	ENSG00000237438		22	17044873	17047426	q11.1	31	0.341	0.579	-0.0371124	0.0212979	0.0814144	0.823056	-0.0473919	0.0233438	0.0423387	0.745361	-0.109165	0.115781	0.34575	0.96381	-0.0579829	0.0749321	0.439046	0.986577	0.0445743	0.151728	0.768928	0.979457	0.29935	0.121815	0.013994	0.81811
OPGS005458	ENSG00000163597	SNHG16	17	76557191	76714384	q25.1	29	0.242	0.493	0.04895	0.0281007	0.0815173	0.823056	0.0605486	0.0319086	0.0577538	0.78388	0.0144882	0.0806316	0.8574	0.99583	0.046077	0.119593	0.700029	0.986577	-0.276167	0.226957	0.22367	0.878086	0.047166	0.1611	0.769695	0.988018
OPGS003571	ENSG00000141560	FN3KRP	17	82716706	82730328	q25.3	158	0.755	0.874	-0.0202772	0.0116491	0.0817413	0.823623	-0.0233383	0.0128741	0.0698601	0.828028	0.0535492	0.0511795	0.295422	0.959032	-0.00730948	0.0433517	0.866104	0.989505	-0.0470582	0.074401	0.527064	0.929489	-0.0780198	0.0664076	0.24005	0.981361
OPGS005097	ENSG00000171984	SHLD1	20	5750393	5864395	p12.3	24	0.276	0.519	0.0373112	0.0214631	0.0821429	0.825974	0.0486732	0.0236746	0.03979	0.744865	-0.119013	0.111088	0.28402	0.959032	-0.0102513	0.0735307	0.889122	0.9905	0.073072	0.159806	0.647487	0.94845	0.0524892	0.11343	0.643548	0.988018
OPGS007123	ENSG00000100258	LMF2	22	50502949	50507702	q13.33	35	0.147	0.383	-0.0752061	0.0433248	0.0825877	0.827462	-0.108459	0.0478941	0.0235393	0.710318	0.302422	0.184534	0.101247	0.910784	-0.434068	0.165758	0.0088269	0.865753	0.703923	0.300567	0.0191816	0.671512	0.319749	0.236043	0.175539	0.981361
OPGS005284	ENSG00000235944		7	5823207	5847743	p22.1	90	0.258	0.421	0.0509441	0.0293574	0.0826866	0.827462	0.0615723	0.0315991	0.0513493	0.777537	-0.161407	0.192525	0.401826	0.969954	-0.0486649	0.104736	0.642186	0.986577	0.0221013	0.289275	0.939099	0.994545	0.186023	0.189147	0.32537	0.981361
OPGS007865	ENSG00000172005	MAL	2	95025677	95053992	q11.1	10	0.119	0.337	-0.183376	0.105712	0.0827968	0.827462	-0.100265	0.114085	0.37948	0.931452	-0.87849	0.565724	0.120457	0.922194	-0.715117	0.416146	0.0857187	0.898764	-0.504405	0.794103	0.525306	0.929489	-0.573091	0.698089	0.411679	0.981361
OPGS006589	ENSG00000130640	TUBGCP2	10	133278635	133318823	q26.3	5	0.171	0.409	0.0983281	0.0567585	0.0832034	0.828174	0.0998998	0.0634995	0.115664	0.84597	-0.300526	0.279725	0.282662	0.959032	0.217812	0.177613	0.220075	0.96443	0.100007	0.450546	0.824339	0.981931	0.0930005	0.281109	0.74077	0.988018
OPGS008314	ENSG00000075415	SLC25A3	12	98593591	98606379	q23.1	19	0.106	0.255	-0.0620938	0.0358831	0.0835508	0.828174	-0.0454092	0.0398473	0.254462	0.916405	-0.235024	0.218456	0.281997	0.959032	-0.0965333	0.163792	0.555617	0.986577	-0.0462226	0.147674	0.754277	0.97555	-0.246404	0.155956	0.114115	0.981361
OPGS003813	ENSG00000249203	LINC02224					147	0.543	0.68	-0.0410604	0.0237312	0.0835895	0.828174	-0.0429777	0.0255588	0.0926612	0.832407	0.172817	0.111928	0.122588	0.923279	-0.0376231	0.0919583	0.682443	0.986577	-0.733168	0.355204	0.0390109	0.70637	-0.254036	0.169537	0.134027	0.981361
OPGS005772	ENSG00000184220	CMSS1	3	99817837	100181732	q12.1	90	0.217	0.447	-0.0445953	0.0257818	0.0836802	0.828174	-0.0476868	0.0280158	0.0887297	0.832407	0.0641613	0.16432	0.696192	0.985267	-0.0191657	0.0919389	0.834869	0.987846	-0.0754405	0.17837	0.672336	0.952597	-0.130294	0.154187	0.398089	0.981361
OPGS004627	ENSG00000149231	CCDC82	11	96349241	96389956	q21	56	0.336	0.47	-0.0384175	0.0222204	0.0838224	0.828174	-0.0384216	0.0234904	0.101917	0.835272	-0.0281405	0.158293	0.8589	0.99583	0.0209111	0.096301	0.828096	0.987846	-0.192468	0.429955	0.654407	0.94845	-0.17864	0.134704	0.184784	0.981361
OPGS006178	ENSG00000100219	XBP1	22	28794555	28800597	q12.1	34	0.193	0.427	0.058429	0.0338306	0.0841487	0.828174	0.0375428	0.0376096	0.318171	0.929949	0.0962375	0.13702	0.482455	0.976292	0.157376	0.121032	0.193504	0.95531	0.00120226	0.234381	0.995907	0.998527	0.353622	0.197911	0.073974	0.937423
OPGS004216	ENSG00000178623	GPR35	2	240605430	240633159	q37.3	55	0.409	0.636	-0.0279263	0.0161834	0.0844161	0.828174	-0.0257423	0.0188807	0.172749	0.877241	-0.0422068	0.0639926	0.509538	0.978823	0.00301022	0.0437159	0.945102	0.997678	-0.145105	0.0918211	0.114039	0.802913	-0.078471	0.0937504	0.402581	0.981361
OPGS007460	ENSG00000124380	SNRNP27	2	69893956	69905575	p13.3	34	0.133	0.364	-0.0644711	0.0373683	0.0844757	0.828174	-0.0565135	0.0404422	0.162296	0.872276	-0.0142366	0.197474	0.942527	0.996218	-0.0702594	0.167886	0.675585	0.986577	-0.39763	0.252269	0.114976	0.802913	-0.13114	0.194805	0.500827	0.988018
OPGS006967	ENSG00000168395	ING5	2	241687085	241729478	q37.3	23	0.153	0.378	0.0616911	0.0357597	0.0844988	0.828174	0.0946157	0.0386646	0.0144015	0.672427	0.0369851	0.174812	0.832442	0.99583	-0.234656	0.133649	0.0791285	0.896204	-0.294814	0.316505	0.351612	0.905328	-0.000155322	0.278757	0.999555	0.999897
OPGS006336	ENSG00000065989	PDE4A	19	10416773	10469630	p13.2	25	0.184	0.226	0.0752952	0.0436744	0.0847053	0.828174	0.037755	0.0470034	0.421836	0.931452	0.986356	0.356163	0.00561601	0.712636	0.0356031	0.166666	0.830844	0.987846	-0.403059	0.841885	0.632111	0.947688	0.484398	0.207493	0.0195683	0.85254
OPGS007899	ENSG00000134987	WDR36	5	111092321	111130502	q22.1	40	0.118	0.255	0.0636501	0.0369738	0.0851617	0.828174	0.0827378	0.0399863	0.0385316	0.744865	0.0529613	0.185737	0.775536	0.99583	0.0466132	0.161436	0.77278	0.986577	0.00195481	0.306892	0.994918	0.998272	-0.28667	0.192912	0.137276	0.981361
OPGS008216	ENSG00000035681	NSMAF	8	58583504	58659853	q12.1	12	0.109	0.31	0.0646431	0.0376211	0.085748	0.828174	0.0434975	0.0413748	0.293119	0.924754	0.3177	0.184939	0.085822	0.90946	0.370201	0.141634	0.00895465	0.865753	0.12669	0.244339	0.604108	0.944403	-0.341404	0.20168	0.0904931	0.963231
OPGS004155	ENSG00000177570	SAMD12	8	118189455	118622112	q24.12	75	0.421	0.566	0.0321671	0.0187289	0.0858862	0.828174	0.0299718	0.0206176	0.14603	0.863975	0.122332	0.0975301	0.209733	0.94656	0.0423815	0.0651121	0.515111	0.986577	-0.0520235	0.117757	0.658643	0.94845	0.00337325	0.110182	0.975576	0.996908
OPGS007321	ENSG00000124508	BTN2A2	6	26383096	26394874	p22.2	34	0.139	0.351	-0.0560474	0.0326384	0.085939	0.828174	-0.0684309	0.0354963	0.0538758	0.778499	-0.00489933	0.162204	0.975904	0.996218	-0.109911	0.126107	0.383442	0.980652	0.216022	0.248971	0.38558	0.909834	0.10379	0.194043	0.592731	0.988018
OPGS003661	ENSG00000206052	DOK6	18	69400888	69849087	q22.2	104	0.627	0.755	-0.0674627	0.0392903	0.0859732	0.828174	-0.0580351	0.0432431	0.179575	0.877241	-0.288379	0.212851	0.17547	0.94656	-0.0955181	0.128207	0.456255	0.986577	-0.806661	0.343084	0.0187126	0.671512	0.237679	0.223467	0.287511	0.981361
OPGS007244	ENSG00000197774	EME2	16	1772810	1781708	p13.3	15	0.142	0.359	0.0590611	0.0344103	0.0860924	0.828174	0.0673424	0.0375211	0.0726877	0.832407	0.00636176	0.200321	0.974665	0.996218	0.0991715	0.115724	0.391465	0.982122	-0.332062	0.286995	0.247259	0.882734	-0.0559184	0.21972	0.79911	0.989922
OPGS007956	ENSG00000116793	PHTF1	1	113696831	113759489	p13.2	27	0.117	0.321	0.055361	0.0322581	0.0861274	0.828174	0.0249169	0.0355863	0.483813	0.937502	0.139229	0.242037	0.565131	0.978823	0.208095	0.101943	0.041222	0.865753	0.498764	0.199734	0.0125197	0.671512	-0.0519297	0.183199	0.776823	0.988018
OPGS007705	ENSG00000276953	TRBV12-4	7	142563740	142564245	q34	10	0.125	0.341	0.0773487	0.0451141	0.0864345	0.828174	0.0900474	0.0478403	0.0598025	0.78388	0.19162	0.35264	0.586863	0.978823	-0.0658056	0.185782	0.723182	0.986577	0.197329	0.319812	0.537224	0.929489	-0.331904	0.394905	0.400647	0.981361
OPGS004313	ENSG00000242551		3	128674735	128677005	q21.3	63	0.387	0.607	0.0440906	0.0257542	0.0869013	0.828174	0.0635833	0.0278641	0.0224947	0.709014	-0.00246863	0.132363	0.98512	0.996238	-0.041986	0.10338	0.684645	0.986577	0.0254743	0.243233	0.916588	0.993198	-0.188745	0.142375	0.184944	0.981361
OPGS007401	ENSG00000143195	ILDR2	1	166895711	166975540	q24.1	22	0.136	0.379	0.0549659	0.0321504	0.0873305	0.828174	0.0381575	0.0348364	0.273369	0.922739	0.24771	0.179229	0.166946	0.945058	0.0373674	0.116992	0.749423	0.986577	0.279155	0.268613	0.29869	0.886747	0.292867	0.205444	0.154003	0.981361
OPGS005513	ENSG00000144827	ABHD10	3	111979010	111993368	q13.2	52	0.237	0.463	-0.0397742	0.023269	0.0873913	0.828174	-0.0258651	0.0255769	0.311888	0.92839	-0.109606	0.11003	0.319179	0.962768	-0.14985	0.0794795	0.0593761	0.865753	-0.0064382	0.186787	0.972504	0.995434	-0.0483277	0.148631	0.745066	0.988018
OPGS006880	ENSG00000076248	UNG	12	109097597	109126725	q24.11	26	0.156	0.367	-0.0490189	0.0286975	0.0876131	0.828174	-0.0588755	0.0316402	0.0627752	0.789841	-0.203528	0.146979	0.166131	0.944617	0.0368649	0.0961695	0.701473	0.986577	0.00755852	0.211168	0.971447	0.995188	0.178919	0.165888	0.280786	0.981361
OPGS008182	ENSG00000268043	NBPF12	1	146938324	146996202	q21.1	24	0.11	0.325	0.0666703	0.0390564	0.0878176	0.828174	0.0646197	0.0425297	0.128661	0.856552	0.24207	0.216745	0.264063	0.959032	-0.053286	0.135245	0.693583	0.986577	0.595769	0.441327	0.177032	0.847894	0.1625	0.220488	0.461121	0.981361
OPGS004586	ENSG00000231365	WARS2-AS1	1	119140391	119362600	p12	120	0.341	0.55	-0.0391724	0.0229482	0.0878243	0.828174	-0.0243194	0.0247421	0.32565	0.929949	-0.255903	0.108713	0.0185758	0.816563	-0.0580641	0.0982307	0.554454	0.986577	-0.0111996	0.2633	0.966072	0.994545	-0.132083	0.128489	0.303962	0.981361
OPGS008402	ENSG00000168477	TNXB	6	32041153	32115334	p21.32	31	0.104	0.323	0.0880209	0.0515709	0.0878599	0.828174	0.0893471	0.0556391	0.108311	0.84597	0.118202	0.289401	0.682954	0.984041	-0.0786927	0.200676	0.694957	0.986577	0.447142	0.386072	0.24679	0.882734	0.0497152	0.336006	0.882375	0.989953
OPGS006536	ENSG00000257365	FNTB	14	64986895	65062652	q23.3	10	0.173	0.3	0.0466045	0.0273208	0.0880407	0.828174	0.0504912	0.0295967	0.0880123	0.832407	0.0285485	0.134277	0.831632	0.99583	-0.00416189	0.114199	0.970928	0.998733	0.338285	0.200865	0.0921545	0.790539	-0.146361	0.161188	0.36387	0.981361
OPGS008327	ENSG00000225190	PLEKHM1	17	45435900	45490758	q21.31	20	0.106	0.29	0.0733023	0.0430437	0.0885733	0.828174	0.0645991	0.0459201	0.159495	0.864797	-0.345505	0.267606	0.196671	0.94656	0.265467	0.161229	0.0996556	0.910229	-0.389142	0.584419	0.5055	0.928543	0.547145	0.329534	0.0968423	0.963503
OPGS006786	ENSG00000233791	LINC01136	1	203292301	203321067	q32.1	16	0.161	0.238	0.0460398	0.0270383	0.0886127	0.828174	0.0426264	0.0303831	0.160627	0.868696	0.0264832	0.215073	0.901999	0.99583	0.0430914	0.11013	0.695592	0.986577	0.0701718	0.141636	0.620291	0.947688	0.105181	0.0902292	0.243733	0.981361
OPGS006018	ENSG00000020181	ADGRA2	8	37784191	37844896	p11.23	10	0.202	0.429	0.0471084	0.0276911	0.0889028	0.828174	0.0616729	0.0308926	0.0458946	0.765735	0.0541153	0.119323	0.650175	0.983031	0.0175232	0.0960112	0.855181	0.989505	-0.0791183	0.172909	0.647261	0.94845	-0.149606	0.155645	0.336453	0.981361
OPGS006900	ENSG00000135679	MDM2	12	68808177	68845544	q15	18	0.155	0.372	0.0682997	0.0401675	0.0890604	0.828174	0.0586995	0.0428764	0.170987	0.877241	0.544234	0.323563	0.0925676	0.910784	-0.00026756	0.146804	0.998546	0.999104	0.15532	0.354732	0.661493	0.950712	0.380049	0.302513	0.209006	0.981361
OPGS004232	ENSG00000170390	DCLK2	4	150078445	150257438	q31.23	125	0.404	0.624	-0.0325688	0.0191608	0.0891752	0.828174	-0.0343427	0.0202439	0.0898014	0.832407	-0.07757	0.129214	0.548293	0.978823	0.00557358	0.087736	0.949347	0.997678	-0.134829	0.174033	0.4385	0.915625	0.0734961	0.133784	0.582757	0.988018
OPGS006109	ENSG00000170906	NDUFA3	19	54102728	54109257	q13.42	10	0.197	0.302	-0.0663663	0.0391137	0.0897434	0.828174	-0.0714121	0.04157	0.0858198	0.832407	-0.0183201	0.24403	0.940157	0.996218	-0.12992	0.163748	0.427535	0.986577	1.3152	0.746383	0.0780518	0.764902	-0.0311202	0.235348	0.894802	0.990533
OPGS006753	ENSG00000092036	HAUS4	14	22946228	22957161	q11.2	15	0.163	0.361	-0.0646159	0.0380931	0.0898365	0.828174	-0.0479733	0.0402922	0.233797	0.91171	-0.106677	0.372168	0.77439	0.99583	-0.337627	0.186634	0.0704469	0.88555	-1.28633	0.541734	0.0175739	0.671512	0.0180151	0.174848	0.917937	0.992204
OPGS006455	ENSG00000008517	IL32	16	3065297	3082192	p13.3	18	0.178	0.358	0.0549784	0.0324229	0.0899495	0.828174	0.0439009	0.0336453	0.191956	0.879582	0.470534	0.245961	0.0557424	0.90946	0.0845063	0.1748	0.62878	0.986577	2.10446	0.696345	0.00250988	0.528688	-0.340698	0.269935	0.206895	0.981361
OPGS007214	ENSG00000121310	ECHDC2	1	52895910	52927212	p32.3	16	0.143	0.354	0.0933273	0.055077	0.0901729	0.828174	0.0927336	0.0649013	0.15305	0.863975	0.24684	0.158177	0.118635	0.922194	0.0637882	0.208674	0.759846	0.986577	-0.250916	0.294219	0.393758	0.914966	-0.0506804	0.246117	0.836854	0.989953
OPGS008204	ENSG00000147649	MTDH	8	97644184	97730260	q22.1	29	0.109	0.309	-0.0578276	0.0341302	0.0902042	0.828174	-0.0714279	0.0411494	0.0825962	0.832407	0.003533	0.169617	0.983382	0.996227	-0.020573	0.0804429	0.798147	0.987205	-0.0764622	0.16749	0.648017	0.94845	-0.0397451	0.158418	0.801901	0.989922
OPGS007552	ENSG00000168116	KIAA1586	6	57046532	57059041	p12.1	28	0.13	0.336	-0.0683718	0.04041	0.0906549	0.828174	-0.0939832	0.0437389	0.0316557	0.72256	0.0913784	0.200037	0.647809	0.983031	0.119785	0.15206	0.430842	0.986577	-0.213582	0.337653	0.527029	0.929489	0.158017	0.29273	0.589331	0.988018
OPGS007448	ENSG00000079739	PGM1	1	63593411	63660245	p31.3	18	0.134	0.334	0.0561309	0.0331827	0.0907283	0.828174	0.0436621	0.0353226	0.216423	0.893628	0.00994611	0.239399	0.966861	0.996218	0.323253	0.139962	0.0209117	0.865753	-0.77853	0.343751	0.0235245	0.671512	0.140635	0.191808	0.463431	0.981361
OPGS005362	ENSG00000215305	VPS16	20	2840703	2866732	p13	28	0.25	0.479	0.0424258	0.0250825	0.0907507	0.828174	0.0400004	0.0282919	0.157407	0.8642	0.120855	0.119565	0.312117	0.962768	0.0964439	0.0749282	0.198042	0.95531	-0.149982	0.151865	0.323348	0.891272	-0.108327	0.14792	0.463966	0.981361
OPGS005575	ENSG00000188906	LRRK2	12	40196744	40369285	q12	55	0.232	0.486	-0.0459576	0.0271923	0.09101	0.828174	-0.0601589	0.030542	0.0488712	0.775365	0.0490653	0.125503	0.695834	0.985267	0.0960145	0.0888069	0.279626	0.970384	-0.286376	0.188761	0.129232	0.813874	-0.0658915	0.130485	0.613576	0.988018
OPGS006269	ENSG00000285230	RALY-AS1	20	33980679	33994413	q11.22	25	0.188	0.428	-0.0453034	0.0268212	0.091203	0.828174	-0.0647044	0.0291661	0.0265221	0.710318	0.00586909	0.143251	0.967319	0.996218	0.124129	0.0957831	0.194995	0.95531	-0.147606	0.211641	0.485533	0.928412	0.0687854	0.175558	0.695199	0.988018
OPGS007824	ENSG00000137752	CASP1	11	105025397	105035250	q22.3	28	0.121	0.213	0.0549156	0.0325505	0.0915863	0.828174	0.101133	0.0404461	0.0124034	0.672427	0.0089917	0.0896489	0.920107	0.996218	-0.0234408	0.0809718	0.772204	0.986577	-0.315037	0.204963	0.124284	0.813874	0.0492332	0.183265	0.788203	0.988018
OPGS006546	ENSG00000180543	TSPYL5	8	97273488	97277928	q22.1	38	0.173	0.394	-0.0500224	0.0296672	0.0917732	0.828174	-0.0513947	0.0329019	0.118274	0.847039	0.239151	0.149307	0.109213	0.910784	0.0520643	0.110169	0.636509	0.986577	-0.441185	0.149117	0.00308996	0.528688	-0.0295522	0.168048	0.860408	0.989953
OPGS007319	ENSG00000146677		7	44467897	44468304	p13	14	0.139	0.156	-0.0920591	0.054637	0.0920037	0.828174	-0.108134	0.0609395	0.0759875	0.832407	0.119486	0.168106	0.477223	0.976292	-0.121516	0.207008	0.557197	0.986577	-0.194164	0.742678	0.793754	0.981931	-0.728594	0.464305	0.116599	0.981361
OPGS007048	ENSG00000143119	CD53	1	110871188	110899936	p13.3	40	0.15	0.382	0.07741	0.0459452	0.0920202	0.828174	0.0275235	0.0495793	0.578797	0.954091	0.369875	0.290284	0.202599	0.94656	0.53324	0.184254	0.00380303	0.865753	-0.140314	0.291876	0.630707	0.947688	0.479373	0.286789	0.0946202	0.963503
OPGS005549	ENSG00000250508	LINC02701	11	68870664	68874542	q13.3	47	0.234	0.479	-0.0405957	0.024102	0.092118	0.828174	-0.0412577	0.026224	0.115654	0.84597	-0.0172472	0.130139	0.894566	0.99583	-0.0783653	0.092003	0.394342	0.982122	-0.176375	0.177025	0.319092	0.891272	0.121086	0.133903	0.365847	0.981361
OPGS004722	ENSG00000150556	LYPD6B	2	149038107	149215262	q23.2	58	0.321	0.581	-0.0340763	0.020259	0.092563	0.828174	-0.0504477	0.0224312	0.0245127	0.710318	-0.0520524	0.0957057	0.586524	0.978823	0.0651322	0.0706051	0.356275	0.979036	0.0548683	0.130571	0.674327	0.953177	0.0768717	0.114192	0.500833	0.988018
OPGS006125	ENSG00000270231		1	120415035	120469676	p11.2	7	0.196	0.443	0.119089	0.0708354	0.0927233	0.828174	0.0954248	0.0744272	0.1998	0.888059	1.00666	0.489657	0.0397965	0.879646	0.360521	0.319721	0.259485	0.968502	-0.575248	1.05336	0.584992	0.937548	-0.0359654	0.524941	0.945377	0.993355
OPGS006371	ENSG00000121281	ADCY7	16	50246137	50318135	q12.1	25	0.183	0.406	0.047302	0.0281384	0.0927542	0.828174	0.0495693	0.0300783	0.0993505	0.835272	-0.172788	0.186069	0.353084	0.96381	0.196507	0.121653	0.106244	0.924358	-0.198062	0.287262	0.49052	0.928412	-0.016684	0.14721	0.909765	0.992204
OPGS008363	ENSG00000071462	BUD23	7	73683597	73698212	q11.23	9	0.105	0.183	0.0753143	0.0448156	0.0928529	0.828174	0.0814128	0.0500142	0.103569	0.839422	0.0176653	0.128435	0.890603	0.99583	0.222153	0.22511	0.32371	0.979036	-0.172011	1.25441	0.890933	0.991818	0.0422606	0.253594	0.867648	0.989953
OPGS003609	ENSG00000281162	LINC01127	2	101961596	101989015	q11.2	190	0.679	0.832	0.023763	0.0141462	0.0929939	0.828174	0.0320832	0.0152182	0.0350126	0.744865	-0.00816944	0.0951935	0.93161	0.996218	-0.0731423	0.0536272	0.172598	0.95531	0.127849	0.153002	0.403379	0.9151	0.00822499	0.0762925	0.914148	0.992204
OPGS006288	ENSG00000160991	ORAI2	7	102433106	102456825	q22.1	59	0.187	0.369	-0.0561505	0.0334721	0.0934385	0.828174	-0.0606391	0.0359632	0.091768	0.832407	0.257113	0.179669	0.15242	0.929344	-0.122552	0.130042	0.345986	0.979036	0.195838	0.349807	0.575584	0.934276	-0.258176	0.227473	0.256385	0.981361
OPGS004959	ENSG00000100744	GSKIP	14	96363452	96387288	q32.2	23	0.291	0.522	0.036656	0.0218647	0.0936407	0.828174	0.027771	0.0236896	0.241082	0.91171	-0.0814637	0.145394	0.575278	0.978823	0.139391	0.0760708	0.0668942	0.88318	0.103885	0.170874	0.543212	0.929553	0.0484154	0.139969	0.729418	0.988018
OPGS006195	ENSG00000124120	TTPAL	20	44475874	44494603	q13.12	22	0.192	0.332	-0.0444596	0.0265506	0.0940279	0.828174	-0.0299248	0.0292073	0.305567	0.927172	-0.162056	0.0951772	0.0886284	0.909832	-0.056695	0.1042	0.586376	0.986577	0.33296	0.329213	0.311834	0.886872	-0.158119	0.175712	0.368186	0.981361
OPGS007086	ENSG00000248508	SRP14-AS1	15	40039242	40087903	q15.1	9	0.148	0.375	-0.0474069	0.0283484	0.0944664	0.828174	-0.0379314	0.0332788	0.254367	0.916405	-0.0942509	0.0984717	0.338498	0.962768	-0.0101014	0.0932143	0.913704	0.993914	-0.0964815	0.143166	0.500365	0.928543	-0.10128	0.118506	0.392753	0.981361
OPGS004015	ENSG00000122188	LAX1	1	203765177	203778175	q32.1	49	0.46	0.652	0.028753	0.0172021	0.0946264	0.828174	0.0451773	0.0187969	0.0162415	0.672427	-0.133178	0.0780449	0.0879279	0.90946	-0.043042	0.0734799	0.558033	0.986577	-0.166638	0.120588	0.16701	0.840423	0.122506	0.0919281	0.182655	0.981361
OPGS005945	ENSG00000116661	FBXO2	1	11637018	11655785	p36.22	10	0.207	0.464	0.0552152	0.0330339	0.0946291	0.828174	0.0357318	0.0357721	0.317856	0.929949	-0.0595019	0.189346	0.753331	0.99583	0.282824	0.1418	0.0460951	0.865753	0.174857	0.227055	0.441236	0.916634	0.18024	0.166456	0.278894	0.981361
OPGS006836	ENSG00000101265	RASSF2	20	4780023	4823608	p13	32	0.159	0.4	-0.0499732	0.029898	0.0946316	0.828174	-0.03816	0.033397	0.253197	0.916405	-0.192481	0.131107	0.14207	0.925124	-0.0627063	0.103361	0.544067	0.986577	0.145266	0.201518	0.470996	0.926453	-0.188449	0.15155	0.213692	0.981361
OPGS006194	ENSG00000005486	RHBDD2	7	75842602	75888926	q11.23	52	0.192	0.4	-0.0478536	0.0286329	0.0946664	0.828174	-0.0350858	0.0303375	0.247471	0.91171	-0.123423	0.216668	0.568923	0.978823	-0.181952	0.12526	0.146337	0.95531	0.00977995	0.309565	0.974797	0.995703	-0.106945	0.166979	0.521868	0.988018
OPGS008253	ENSG00000159674	SPON2	4	1166932	1208962	p16.3	26	0.108	0.314	0.0596051	0.0356707	0.0947254	0.828174	0.0623623	0.0390327	0.110111	0.84597	0.374521	0.174718	0.0320675	0.852433	-0.114489	0.134746	0.395512	0.982573	-0.0881027	0.239302	0.71275	0.970828	0.0584099	0.208324	0.779186	0.988018
OPGS005283	ENSG00000139899	CBLN3	14	24426545	24430954	q12	46	0.258	0.462	-0.0447364	0.0267898	0.0949382	0.828174	-0.0416729	0.0284667	0.143216	0.863975	0.105997	0.161684	0.512095	0.978823	-0.0397503	0.120897	0.74231	0.986577	-0.178528	0.2708	0.509728	0.928543	-0.250583	0.164941	0.128706	0.981361
OPGS005323	ENSG00000135069	PSAT1	9	78297125	78330093	q21.2	55	0.255	0.497	0.0366948	0.0220009	0.0953394	0.828174	0.0304594	0.024407	0.212038	0.89094	0.0574815	0.0940105	0.54091	0.978823	0.0851249	0.0763868	0.265111	0.968502	0.245231	0.151714	0.106007	0.799661	-0.159931	0.134769	0.235344	0.981361
OPGS007302	ENSG00000182873	PRKCZ-AS1	1	2181794	2184389	p36.33	15	0.139	0.37	0.0561421	0.033681	0.0955384	0.828174	0.0505316	0.0357989	0.158085	0.8642	0.164121	0.241727	0.497169	0.978823	0.0226926	0.135947	0.867432	0.989505	-0.164488	0.345235	0.633753	0.947688	0.291154	0.220844	0.187381	0.981361
OPGS008042	ENSG00000175787	ZNF169	9	94259298	94303967	q22.32	39	0.115	0.329	-0.0576108	0.034566	0.0955764	0.828174	-0.0661901	0.0369043	0.0728831	0.832407	0.166998	0.204349	0.413805	0.969954	-0.123144	0.142856	0.388681	0.981234	0.377685	0.316565	0.23284	0.88265	0.054248	0.232869	0.815797	0.989953
OPGS008274	ENSG00000204475	NCR3	6	31588895	31593006	p21.33	28	0.107	0.26	-0.0537961	0.0322807	0.0956127	0.828174	-0.0203561	0.0387181	0.599061	0.954091	-0.148336	0.149569	0.321317	0.962768	-0.151481	0.0692352	0.0286754	0.865753	0.00474274	0.262194	0.985568	0.997562	-0.0263386	0.213939	0.902018	0.990533
OPGS008054	ENSG00000185532	PRKG1	10	50990888	52298423	q11.23	33	0.114	0.312	0.0561467	0.033718	0.0958764	0.828174	0.0637431	0.0367547	0.0828676	0.832407	-0.242483	0.160262	0.130269	0.924749	0.0810309	0.135108	0.548675	0.986577	0.36706	0.267867	0.170592	0.841139	0.100251	0.182692	0.583181	0.988018
OPGS007644	ENSG00000122026	RPL21	13	27251362	27259609	q12.2	27	0.127	0.267	-0.0545026	0.0327318	0.0958876	0.828174	-0.0674027	0.0348846	0.0533393	0.778499	0.0211928	0.202026	0.916454	0.996218	0.0571147	0.134308	0.670652	0.986577	0.30796	0.334173	0.356759	0.905328	-0.0447892	0.217622	0.836938	0.989953
OPGS004430	ENSG00000106341	PPP1R17	7	31687215	31708455	p14.3	36	0.367	0.533	-0.0328139	0.0197119	0.0959779	0.828174	-0.0454644	0.0217566	0.0366465	0.744865	-0.0156515	0.077203	0.839345	0.99583	0.0614369	0.0836655	0.462756	0.986577	-0.130386	0.131056	0.319791	0.891272	0.128445	0.106781	0.229023	0.981361
OPGS003636	ENSG00000112139	MDGA1	6	37630679	37699306	p21.2	128	0.649	0.815	-0.0268119	0.0161127	0.0961077	0.828174	-0.033309	0.0177084	0.0599754	0.78388	0.0130017	0.0748246	0.862052	0.99583	-0.0188866	0.0603856	0.754458	0.986577	0.20405	0.146281	0.163042	0.839018	-0.0380996	0.0803639	0.635437	0.988018
OPGS004406	ENSG00000206341		6	29887752	29890482	p22.1	25	0.369	0.584	0.0404494	0.0243224	0.0963027	0.828174	0.0397246	0.0261622	0.128913	0.856552	0.026848	0.1338	0.840966	0.99583	0.0625659	0.0955823	0.512741	0.986577	-0.011696	0.190794	0.951119	0.994545	0.0491411	0.169086	0.771336	0.988018
OPGS003886	ENSG00000215190		6	57959029	57961345	p11.2	97	0.512	0.732	0.0765645	0.0460417	0.0963251	0.828174	0.033739	0.051378	0.511385	0.941572	0.315807	0.16636	0.0576514	0.90946	0.0858075	0.190167	0.65183	0.986577	0.0387756	0.303384	0.898299	0.993198	0.431634	0.242412	0.0749817	0.937423
OPGS007190	ENSG00000214595	EML6	2	54723499	54972025	p16.1	38	0.144	0.386	-0.051202	0.0308183	0.0966307	0.828174	-0.0401419	0.0337788	0.234686	0.91171	-0.308569	0.141998	0.0297762	0.851206	-0.0338928	0.115302	0.768798	0.986577	-0.428822	0.261782	0.101403	0.791026	0.16132	0.170799	0.344914	0.981361
OPGS004665	ENSG00000055483	AC022966.1	17	78787381	78841441	q25.3	48	0.329	0.571	-0.0436692	0.0262906	0.0967095	0.828174	-0.0424409	0.0280798	0.130676	0.858098	0.0713058	0.165933	0.667394	0.984041	-0.0423962	0.109923	0.699726	0.986577	-0.10048	0.215835	0.641544	0.94845	-0.121859	0.16553	0.461624	0.981361
OPGS006935	ENSG00000125450	NUP85	17	75205659	75235758	q25.1	46	0.154	0.374	0.0451902	0.0272136	0.0967996	0.828174	0.0639822	0.0309154	0.0384911	0.744865	-0.0667338	0.0941282	0.478345	0.976292	0.0416815	0.0934497	0.655574	0.986577	-0.13815	0.20525	0.500895	0.928543	-0.0537889	0.143047	0.7069	0.988018
OPGS008392	ENSG00000104833	TUBB4A	19	6494319	6502848	p13.3	11	0.104	0.258	-0.0924776	0.055704	0.0968825	0.828174	-0.0782071	0.0596428	0.18977	0.877241	-0.0245794	0.334526	0.941428	0.996218	-0.17635	0.212479	0.406557	0.982682	0.266835	0.5577	0.632325	0.947688	-0.787433	0.399719	0.0488422	0.937423
OPGS008357	ENSG00000166974	MAPRE2	18	34976928	35143470	q12.1	44	0.105	0.277	-0.0583603	0.0351765	0.0971012	0.828174	-0.0493885	0.0393881	0.209881	0.89094	0.120677	0.15752	0.443614	0.976292	-0.193765	0.125139	0.121529	0.95531	-0.336805	0.199091	0.0907004	0.789126	-0.0200413	0.177788	0.910248	0.992204
OPGS006233	ENSG00000170921	TANC2	17	62966235	63427703	q23.2	46	0.19	0.426	-0.0576853	0.0348328	0.0977094	0.828174	-0.057163	0.0385167	0.13778	0.862353	-0.088918	0.16449	0.588806	0.978823	-0.068857	0.118883	0.562455	0.986577	-0.181914	0.315097	0.563718	0.933366	0.0833428	0.17969	0.642781	0.988018
OPGS007700	ENSG00000113494	PRLR	5	35048756	35230487	p13.2	54	0.125	0.357	-0.0560041	0.0338191	0.0977238	0.828174	-0.0405845	0.0366889	0.268649	0.918891	-0.0324993	0.181375	0.857794	0.99583	-0.22412	0.12943	0.0833461	0.898764	0.122058	0.273372	0.655242	0.94845	-0.156254	0.194094	0.420794	0.981361
OPGS005853	ENSG00000164305	CASP3	4	184627696	184650062	q35.1	51	0.212	0.412	0.0481099	0.0290627	0.0978462	0.828174	0.0486647	0.0315928	0.123469	0.84855	-0.0202081	0.139979	0.885212	0.99583	0.136329	0.10504	0.19433	0.95531	-0.701086	0.442882	0.11342	0.802913	-0.010294	0.171737	0.952203	0.995646
OPGS005300	ENSG00000269918	AF131215.6	8	11104691	11106704	p23.1	354	0.257	0.507	-0.043296	0.0261653	0.097984	0.828174	-0.0654006	0.0281993	0.0203824	0.675827	0.300581	0.164221	0.0671986	0.90946	-0.00215175	0.100331	0.982889	0.998952	0.109016	0.314529	0.728892	0.973445	0.132763	0.13537	0.326721	0.981361
OPGS003741	ENSG00000259065	AC005520.4	14	73787350	73803628	q24.3	97	0.573	0.723	0.0246965	0.0149319	0.0981401	0.828174	0.028091	0.0165565	0.0897587	0.832407	-0.147982	0.0903122	0.101305	0.910784	0.0465922	0.041977	0.267023	0.968502	0.316924	0.240048	0.18675	0.847894	-0.044578	0.0910759	0.624516	0.988018
OPGS007919	ENSG00000060642	PIGV	1	26787054	26800659	p36.11	22	0.118	0.265	-0.0642473	0.0388568	0.0982422	0.828174	-0.0951365	0.040691	0.019386	0.672427	0.251334	0.307465	0.413677	0.969954	0.22972	0.169996	0.176591	0.95531	1.4823	0.98858	0.133763	0.816005	0.204456	0.305052	0.502708	0.988018
OPGS004852	ENSG00000137261	KIAA0319	6	24544104	24646191	p22.3	57	0.304	0.551	0.0348303	0.0210876	0.098597	0.828174	0.0303952	0.0228401	0.183261	0.877241	0.106624	0.102498	0.298224	0.959032	0.0138091	0.0823736	0.866866	0.989505	0.159412	0.176822	0.367302	0.905328	0.0342993	0.13603	0.800928	0.989922
OPGS007853	ENSG00000173200	PARP15	3	122577628	122639047	q21.1	19	0.12	0.348	-0.0553308	0.0335042	0.0986453	0.828174	-0.0838306	0.0385188	0.0295287	0.713897	0.0513684	0.105203	0.625352	0.979013	0.0512437	0.12668	0.685835	0.986577	0.0333734	0.215257	0.87679	0.990193	-0.0109794	0.156782	0.94417	0.993355
OPGS008561	ENSG00000189233	NUGGC	8	28021964	28083936	p21.1	24	0.1	0.25	0.0661585	0.0400638	0.0986713	0.828174	0.046252	0.0424627	0.27605	0.923365	0.119589	0.273978	0.66248	0.984041	0.245943	0.168231	0.143758	0.95531	1.15394	0.42622	0.00678171	0.573756	-0.179505	0.281255	0.523326	0.988018
OPGS007990	ENSG00000164484	TMEM200A	6	130366017	130443067	q23.1	27	0.116	0.265	0.0546795	0.0331153	0.0987009	0.828174	0.0474459	0.0353635	0.179705	0.877241	0.277396	0.181437	0.126294	0.924749	0.0114123	0.134323	0.932292	0.996467	-0.103397	0.385296	0.788424	0.981931	0.222693	0.230288	0.333533	0.981361
OPGS006004	ENSG00000196668	LINC00173	12	116533399	116536522	q24.22	27	0.203	0.259	0.0353104	0.0213927	0.0988244	0.828174	0.0391552	0.0265113	0.139697	0.862549	0.0739728	0.0766081	0.334244	0.962768	0.0212831	0.0499051	0.669765	0.986577	0.0275543	0.102251	0.787563	0.981931	-0.050166	0.108648	0.644274	0.988018
OPGS007291	ENSG00000240225		19	56373250	56377972	q13.43	22	0.14	0.366	0.054089	0.0328251	0.0993951	0.828174	0.0700457	0.0359607	0.0514342	0.777537	0.0327717	0.195456	0.866845	0.99583	-0.126987	0.115372	0.271041	0.968502	-0.086852	0.210504	0.679906	0.954449	0.209283	0.183306	0.253572	0.981361
OPGS006034	ENSG00000173295		8	8228605	8237275	p23.1	130	0.201	0.448	0.0516067	0.0313448	0.0996773	0.828174	0.0808419	0.0339224	0.0171656	0.672427	-0.312783	0.185383	0.0915602	0.910784	-0.105315	0.104868	0.315251	0.979036	0.331361	0.344422	0.33601	0.903948	-0.126946	0.233168	0.58614	0.988018
OPGS007577	ENSG00000186648	CARMIL3	14	24052009	24069729	q11.2	18	0.129	0.323	0.0743197	0.0451704	0.0999039	0.828174	0.0825662	0.0486755	0.089837	0.832407	-0.187727	0.204293	0.358142	0.96381	0.176048	0.193513	0.362955	0.979036	-0.214465	0.459629	0.640783	0.94845	0.176245	0.291137	0.544935	0.988018
OPGS003834	ENSG00000286388	AC026748.3	5	1345197	1350786	p15.33	64	0.535	0.718	-0.0274487	0.0166876	0.0999984	0.828174	-0.0281669	0.0177514	0.112571	0.84597	0.00455684	0.107861	0.966301	0.996218	-0.0383917	0.0709493	0.588429	0.986577	-0.00426777	0.133242	0.974448	0.995703	-0.0682793	0.117373	0.560749	0.988018
OPGS007492	ENSG00000133706	LARS1	5	146110566	146182696	q32	7	0.132	0.354	-0.157833	0.0959582	0.10001	0.828174	-0.2929	0.108252	0.00681573	0.672427	0.659443	0.380353	0.0829595	0.90946	0.161539	0.3	0.590258	0.986577	0.623857	0.683756	0.36156	0.905328	-0.126493	0.592639	0.830983	0.989953
OPGS007721	ENSG00000198853	RUSC2	9	35490111	35561898	p13.3	39	0.125	0.321	-0.0542045	0.0329773	0.10024	0.828174	-0.0671108	0.0355396	0.058981	0.78388	0.280897	0.223329	0.208474	0.94656	-0.135018	0.136078	0.321093	0.979036	-0.167898	0.214589	0.43397	0.9151	0.294416	0.181541	0.104854	0.976312
OPGS008544	ENSG00000255363	LINC02757	11	76607364	76630465	q13.5	30	0.1	0.308	0.0635026	0.0386484	0.100365	0.828174	0.0583667	0.0421726	0.166361	0.875309	-0.0481759	0.202875	0.812295	0.99583	0.193439	0.141981	0.173063	0.95531	-0.121731	0.282664	0.666718	0.951275	0.120215	0.222934	0.589723	0.988018
OPGS008096	ENSG00000240583	AQP1	7	30911853	30925517	p14.3	17	0.113	0.325	-0.0789166	0.0480325	0.100386	0.828174	-0.112175	0.0539173	0.0374788	0.744865	0.119325	0.193227	0.53688	0.978823	0.0126429	0.168005	0.940013	0.997394	0.398423	0.360258	0.268753	0.882734	-0.118673	0.232529	0.609802	0.988018
OPGS005867	ENSG00000163220	S100A9	1	153357854	153361023	q21.3	17	0.211	0.417	0.0996081	0.0606419	0.100474	0.828174	0.0894446	0.0687813	0.193457	0.879582	0.225841	0.248608	0.363656	0.96381	-0.377866	0.194739	0.0523341	0.865753	0.147024	0.327113	0.6531	0.94845	1.39808	0.359505	0.000100704	0.247078
OPGS004589	ENSG00000255769		15	82476498	82477926	q25.2	65	0.341	0.545	-0.0400091	0.0243639	0.100559	0.828174	-0.0363961	0.0257549	0.157606	0.8642	-0.038043	0.147643	0.796662	0.99583	-0.156067	0.107151	0.145251	0.95531	-0.146198	0.248913	0.556973	0.930575	0.140004	0.203602	0.491682	0.988018
OPGS005057	ENSG00000158623	COPG2	7	130506238	130668748	q32.2	24	0.281	0.431	-0.0405321	0.02469	0.100665	0.828174	-0.0351857	0.0264362	0.183199	0.877241	-0.165786	0.20119	0.409926	0.969954	-0.116153	0.108376	0.283828	0.973194	-0.0110017	0.142449	0.938439	0.994545	0.0125953	0.143858	0.930231	0.992434
OPGS007664	ENSG00000196611	MMP1	11	102789401	102798160	q22.2	46	0.127	0.349	0.0544595	0.0332772	0.101727	0.828174	0.0394769	0.0363646	0.277662	0.924754	0.191478	0.16357	0.241753	0.954749	0.0900909	0.128689	0.483884	0.986577	0.145744	0.234507	0.534275	0.929489	0.181921	0.186894	0.330361	0.981361
OPGS006257	ENSG00000181830	SLC35C1	11	45804072	45813016	p11.2	100	0.189	0.403	0.0462811	0.0282954	0.101915	0.828174	0.0591751	0.0314897	0.0602185	0.78388	-0.0889134	0.0956535	0.352611	0.96381	-0.00107438	0.113857	0.992471	0.998952	0.296642	0.206368	0.150593	0.829065	0.0753757	0.187657	0.687929	0.988018
OPGS005018	ENSG00000164649	CDCA7L	7	21900899	21945903	p15.3	64	0.284	0.52	0.0358205	0.0219169	0.102179	0.828174	0.0570441	0.023992	0.0174241	0.672427	-0.0753245	0.136145	0.580082	0.978823	-0.181025	0.0810985	0.0256042	0.865753	0.035679	0.130264	0.784163	0.981931	0.0329389	0.116551	0.777474	0.988018
OPGS006200	ENSG00000233968	AL157895.2	10	19683744	19728577	p12.31	68	0.192	0.408	-0.0460116	0.0281685	0.102376	0.828174	-0.0498247	0.0304491	0.101771	0.835272	0.135563	0.141426	0.337787	0.962768	-0.17248	0.103634	0.0960492	0.910229	0.30532	0.302371	0.312614	0.886872	0.242604	0.20132	0.228177	0.981361
OPGS007698	ENSG00000279981	AC018445.4	18	79496058	79498348	q23	22	0.126	0.338	-0.0584065	0.0357624	0.102431	0.828174	-0.0749316	0.0417459	0.0726628	0.832407	0.119419	0.101719	0.240391	0.954749	-0.107836	0.114698	0.347131	0.979036	-0.368663	0.276069	0.181745	0.847894	-0.146393	0.222485	0.510544	0.988018
OPGS004509	ENSG00000103642	LACTB	15	63121833	63142061	q22.2	63	0.353	0.583	-0.0298389	0.0182726	0.102472	0.828174	-0.0194708	0.019617	0.320932	0.929949	-0.133421	0.0892078	0.134751	0.924749	-0.0600839	0.0796498	0.450639	0.986577	0.225467	0.203365	0.267568	0.882734	-0.162059	0.108484	0.135214	0.981361
OPGS007523	ENSG00000092871	RFFL	17	35005990	35089319	q12	19	0.131	0.316	-0.0725283	0.0444309	0.102599	0.828174	-0.0683991	0.0474093	0.149095	0.863975	-0.410115	0.309665	0.185376	0.94656	0.000286335	0.175373	0.998697	0.999104	-0.759785	0.360334	0.0349828	0.692303	0.299726	0.320108	0.349105	0.981361
OPGS008026	ENSG00000162461	SLC25A34	1	15736258	15741392	p36.21	22	0.115	0.326	-0.0661901	0.0405548	0.102655	0.828174	-0.0794568	0.0437827	0.0695546	0.826403	0.142736	0.188619	0.449204	0.976292	-0.170285	0.176991	0.335993	0.979036	0.944208	0.526134	0.0727149	0.76444	-0.09246	0.215585	0.668011	0.988018
OPGS008058	ENSG00000233369		7	73175415	73205441	q11.23	12	0.114	0.254	0.0985299	0.0603843	0.10274	0.828174	0.0749475	0.0632439	0.235996	0.91171	0.0874598	0.359956	0.808026	0.99583	0.323244	0.280702	0.249504	0.967872	-3.18164	2.88837	0.270664	0.882734	1.03004	0.56842	0.0699684	0.937423
OPGS008004	ENSG00000151148	UBE3B	12	109477402	109536705	q24.11	19	0.116	0.298	0.0591995	0.0362818	0.102752	0.828174	0.0930614	0.0395395	0.018591	0.672427	-0.12696	0.17097	0.457732	0.976292	-0.0610141	0.136076	0.653878	0.986577	-0.365351	0.32418	0.259743	0.882734	-0.161303	0.219188	0.461784	0.981361
OPGS007825	ENSG00000181007	ZFP82	19	36383120	36418644	q13.12	28	0.121	0.326	-0.0588461	0.0360726	0.102823	0.828174	-0.0571712	0.0396059	0.148879	0.863975	-0.414782	0.223261	0.0631927	0.90946	0.0761797	0.115518	0.509601	0.986577	-0.0886626	0.243419	0.71568	0.971668	-0.226385	0.236374	0.338193	0.981361
OPGS003847	ENSG00000164144	ARFIP1	4	152779937	152918463	q31.3	55	0.529	0.713	-0.0249092	0.0152786	0.103032	0.828174	-0.0265199	0.0167028	0.112343	0.84597	-0.0464994	0.0809644	0.565752	0.978823	-0.0269373	0.058579	0.645628	0.986577	0.0397116	0.0964462	0.680524	0.954449	-0.00156334	0.0847362	0.98528	0.998944
OPGS007141	ENSG00000125775	SDCBP2	20	1309909	1329139	p13	31	0.146	0.379	-0.0499208	0.0306284	0.103126	0.828174	-0.0387573	0.032855	0.23814	0.91171	-0.218582	0.160877	0.174245	0.946534	-0.0838491	0.12735	0.51027	0.986577	0.142745	0.301612	0.636018	0.948038	-0.138462	0.196068	0.480069	0.98606
OPGS005888	ENSG00000100445	SDR39U1	14	24439766	24442905	q12	25	0.21	0.323	-0.0440182	0.0270134	0.103208	0.828174	-0.0537766	0.0327263	0.100337	0.835272	-0.0292942	0.0868394	0.735862	0.991515	-0.0996096	0.0834837	0.232806	0.967872	-0.0435512	0.110527	0.693556	0.962127	0.210192	0.119277	0.0780317	0.937423
OPGS006772	ENSG00000111886	GABRR2	6	89254464	89315299	q15	30	0.162	0.398	-0.0474208	0.0291053	0.103253	0.828174	-0.0489677	0.0317359	0.122837	0.847762	-0.0024358	0.137673	0.985884	0.996238	-0.0312409	0.109151	0.774713	0.986577	-0.129916	0.24822	0.600704	0.944403	-0.116852	0.175093	0.504534	0.988018
OPGS004053	ENSG00000011007	ELOA	1	23743448	23762059	p36.11	46	0.449	0.645	-0.067337	0.0413421	0.10336	0.828174	-0.082909	0.0459592	0.0712361	0.832407	0.124529	0.174807	0.476229	0.976292	-0.0695767	0.143474	0.627717	0.986577	0.202864	0.268356	0.449678	0.920557	-0.333874	0.254992	0.190415	0.981361
OPGS006873	ENSG00000137714	FDX1	11	110429948	110464884	q22.3	41	0.157	0.385	-0.0471228	0.0289447	0.103519	0.828174	-0.061969	0.0320048	0.0528386	0.778499	-0.184021	0.150869	0.222563	0.947803	0.111032	0.104745	0.289137	0.975116	0.203384	0.154998	0.189461	0.850197	-0.107732	0.162424	0.507154	0.988018
OPGS006130	ENSG00000175518	UBQLNL	11	5514393	5518431	p15.4	31	0.196	0.436	0.043845	0.0269325	0.103534	0.828174	0.0400848	0.0294917	0.174087	0.877241	-0.00996619	0.111913	0.92904	0.996218	0.0651017	0.110454	0.555591	0.986577	0.0257444	0.179358	0.885866	0.990193	0.184381	0.172382	0.284796	0.981361
OPGS006058	ENSG00000117009	KMO	1	241532134	241595642	q43	21	0.2	0.403	-0.0386227	0.0237285	0.10359	0.828174	-0.0421447	0.0263345	0.109519	0.84597	-0.228642	0.131072	0.0810905	0.90946	-0.00557788	0.0938643	0.952614	0.997678	0.00885269	0.129211	0.945377	0.994545	0.0904364	0.100247	0.366983	0.981361
OPGS004964	ENSG00000171130	ATP6V0E2	7	149872968	149891204	q36.1	17	0.291	0.4	0.036008	0.022133	0.10376	0.828174	0.0326361	0.0262226	0.213286	0.89094	0.00424094	0.0533015	0.936583	0.996218	-0.00123761	0.0971422	0.989835	0.998952	0.111013	0.145781	0.446352	0.919969	0.239089	0.114165	0.0362391	0.875986
OPGS006491	ENSG00000146574	CCZ1B	7	6794134	6826770	p22.1	6	0.176	0.418	-0.129357	0.0795965	0.10413	0.828174	-0.0853924	0.087997	0.331846	0.929949	-0.105554	0.324324	0.744833	0.99453	-0.400761	0.316511	0.205448	0.95531	-0.599563	0.4807	0.212298	0.877712	-0.258422	0.470234	0.58262	0.988018
OPGS007171	ENSG00000149547	EI24	11	125569280	125584684	q24.2	63	0.145	0.381	-0.049003	0.0301784	0.104423	0.828174	-0.0655563	0.0334953	0.0503264	0.777537	-0.183457	0.189921	0.33406	0.962768	0.0208805	0.0948239	0.825713	0.987846	-0.0427413	0.192345	0.824149	0.981931	0.15529	0.161399	0.335974	0.981361
OPGS003814	ENSG00000174837	ADGRE1	19	6887566	6940459	p13.3	38	0.543	0.741	-0.0245744	0.0151397	0.104552	0.828174	-0.0187818	0.0171593	0.273712	0.922739	-0.030139	0.0712251	0.672185	0.984041	-0.0423236	0.0471528	0.369408	0.980652	-0.0747914	0.0828281	0.366541	0.905328	-0.0340341	0.0779459	0.662374	0.988018
OPGS004481	ENSG00000105928	GSDME	7	24698355	24757940	p15.3	152	0.358	0.603	0.0350629	0.0216028	0.104575	0.828174	0.0522537	0.023412	0.0256201	0.710318	0.0124183	0.129548	0.923633	0.996218	-0.106233	0.0782346	0.174501	0.95531	0.043375	0.182944	0.812584	0.981931	-0.104449	0.129348	0.419377	0.981361
OPGS004047	ENSG00000285884	AL022345.4	10	42637920	42645549	q11.21	115	0.45	0.684	-0.0399734	0.0246463	0.104829	0.828174	-0.046993	0.0265079	0.0762627	0.832407	0.176718	0.139946	0.206676	0.94656	-0.158845	0.09518	0.0951382	0.910229	0.0560818	0.232027	0.809009	0.981931	0.193329	0.157109	0.218494	0.981361
OPGS008515	ENSG00000165905	LARGE2	11	45921621	45929096	p11.2	16	0.101	0.213	-0.0668356	0.0412404	0.105096	0.828174	-0.0887134	0.0432349	0.0401801	0.744865	0.340264	0.320661	0.28863	0.959032	0.140844	0.179874	0.433618	0.986577	-0.348713	0.688091	0.612307	0.945804	0.201478	0.327105	0.537931	0.988018
OPGS004051	ENSG00000138030	KHK	2	27086772	27100762	p23.3	137	0.449	0.68	0.028985	0.0178917	0.105228	0.828174	0.0304353	0.0194022	0.116729	0.84597	0.0414886	0.106099	0.69577	0.985267	-0.0112433	0.0664952	0.86573	0.989505	0.172414	0.145835	0.237104	0.88265	-0.000743518	0.0990222	0.994009	0.999897
OPGS005732	ENSG00000247157	LINC01252	12	11499742	11590369	p13.2	35	0.219	0.48	-0.0462612	0.0285605	0.105283	0.828174	-0.0355041	0.030512	0.244581	0.91171	-0.169869	0.196643	0.387674	0.965747	-0.102959	0.102528	0.31528	0.979036	0.526118	0.366373	0.150997	0.829065	-0.315397	0.21456	0.14157	0.981361
OPGS006407	ENSG00000105609	LILRB5	19	54249421	54257301	q13.42	5	0.18	0.419	0.068281	0.0421588	0.105316	0.828174	0.0820931	0.0451371	0.0689496	0.825208	-0.575244	0.258516	0.0260696	0.841284	0.315509	0.167033	0.0589045	0.865753	-0.339264	0.549627	0.537062	0.929489	-0.151223	0.249115	0.543824	0.988018
OPGS006850	ENSG00000125743	SNRPD2	19	45687460	45692569	q13.32	8	0.158	0.365	-0.0441381	0.027256	0.105363	0.828174	-0.0425562	0.0311833	0.172344	0.877241	-0.0855622	0.103664	0.409156	0.969954	-0.00368026	0.0917138	0.967991	0.998115	0.213627	0.148085	0.149134	0.82503	-0.249621	0.132804	0.0601603	0.937423
OPGS004659	ENSG00000100979	PLTP	20	45898621	45912155	q13.12	61	0.33	0.583	0.0344294	0.0212678	0.10548	0.828174	0.0319313	0.0231172	0.167193	0.875309	-0.147959	0.122948	0.228814	0.950395	0.0671575	0.0862893	0.436402	0.986577	0.155592	0.139959	0.266271	0.882734	0.0578443	0.109167	0.596201	0.988018
OPGS005930	ENSG00000158161	EYA3	1	27970344	28088637	p35.3	19	0.207	0.297	-0.0850325	0.0525432	0.10559	0.828174	-0.107894	0.0568897	0.0578879	0.78388	0.151748	0.281975	0.590466	0.978823	0.0122729	0.1949	0.94979	0.997678	-0.133694	0.420482	0.75052	0.97555	0.0932478	0.348801	0.789209	0.988018
OPGS007518	ENSG00000127663	KDM4B	19	4969113	5153611	p13.3	30	0.132	0.369	0.057611	0.0356047	0.105647	0.828174	0.0466666	0.0386368	0.227113	0.908675	0.0559772	0.199031	0.778519	0.99583	0.113258	0.135897	0.404615	0.982682	0.275557	0.271419	0.309988	0.886872	0.112132	0.199961	0.574953	0.988018
OPGS006273	ENSG00000261253	AC137932.2	16	89320452	89325110	q24.3	41	0.188	0.419	-0.0431419	0.0266801	0.105876	0.828174	-0.0321999	0.029914	0.281741	0.924754	-0.065233	0.110914	0.556437	0.978823	-0.130324	0.0935261	0.163482	0.95531	0.0843885	0.172902	0.625498	0.947688	-0.137095	0.135039	0.309997	0.981361
OPGS003875	ENSG00000105499	PLA2G4C	19	48047843	48110817	q13.33	87	0.518	0.718	-0.0251557	0.0155648	0.106053	0.828174	-0.0158588	0.0182956	0.386047	0.931452	-0.0674514	0.0467779	0.149316	0.925124	-0.0153686	0.0563144	0.784925	0.986577	-0.088046	0.0794513	0.267786	0.882734	-0.0315066	0.0705338	0.6551	0.988018
OPGS008563	ENSG00000128487	SPECC1	17	20008865	20319026	p11.2	16	0.1	0.241	0.0794433	0.0491827	0.106252	0.828174	0.0848513	0.051648	0.100408	0.835272	0.495849	0.297814	0.0959197	0.910784	-0.0417216	0.225393	0.853146	0.989505	-0.673786	0.985998	0.494383	0.928532	-0.321729	0.407758	0.4301	0.981361
OPGS008397	ENSG00000085465	OVGP1	1	111414319	111427735	p13.2	14	0.104	0.301	-0.0536388	0.0332131	0.106314	0.828174	-0.0557364	0.0361812	0.123443	0.84855	0.0878368	0.169079	0.603411	0.978823	-0.0509099	0.127852	0.690488	0.986577	-0.535976	0.24427	0.0282213	0.671512	0.104095	0.190298	0.584372	0.988018
OPGS007748	ENSG00000153714	LURAP1L	9	12775020	12823060	p23	46	0.124	0.275	0.0466266	0.0289193	0.106897	0.828174	0.0460773	0.0335445	0.16956	0.877241	0.127181	0.0959496	0.185006	0.94656	0.0117017	0.106864	0.912805	0.993622	0.0795711	0.156065	0.610151	0.945276	-0.0327603	0.121136	0.786819	0.988018
OPGS006206	ENSG00000136982	DSCC1	8	119833976	119855894	q24.12	46	0.191	0.39	-0.0461244	0.0286192	0.107035	0.828174	-0.0605868	0.0311979	0.0521356	0.777597	0.366851	0.148921	0.013763	0.79453	0.0397064	0.120224	0.741195	0.986577	-0.660807	0.395235	0.0945373	0.790539	-0.0981826	0.120503	0.415201	0.981361
OPGS006754	ENSG00000054282	SDCCAG8	1	243256034	243500091	q43	34	0.163	0.404	-0.0508068	0.0315285	0.107081	0.828174	-0.0625264	0.0343274	0.0685353	0.825208	0.0916869	0.150427	0.542185	0.978823	-0.0715122	0.123801	0.563507	0.986577	-0.305313	0.291122	0.294296	0.886747	0.162015	0.168392	0.335984	0.981361
OPGS006368	ENSG00000145348	TBCK	4	106041599	106316683	q24	37	0.183	0.362	0.0455267	0.0282617	0.107203	0.828174	0.051615	0.0304879	0.0904622	0.832407	0.163448	0.177608	0.35743	0.96381	-0.0531679	0.112804	0.637404	0.986577	-0.164433	0.214756	0.443869	0.91824	0.103505	0.153631	0.500487	0.988018
OPGS007186	ENSG00000123737	EXOSC9	4	121801318	121817021	q27	19	0.144	0.369	0.0482936	0.0300173	0.107647	0.828174	0.0740251	0.0322377	0.0216628	0.699337	-0.195335	0.191815	0.308512	0.962768	-0.144102	0.113764	0.205271	0.95531	-0.127442	0.277374	0.645905	0.94845	0.0462729	0.186603	0.804154	0.989953
OPGS004875	ENSG00000134077	THUMPD3	3	9362971	9386791	p25.3	55	0.301	0.529	-0.0375921	0.0233665	0.10766	0.828174	-0.037878	0.0250622	0.130697	0.858098	-0.180887	0.144818	0.211641	0.94656	-0.0503026	0.0837426	0.548053	0.986577	0.784675	0.285495	0.00598734	0.544072	-0.114697	0.174325	0.510571	0.988018
OPGS003846	ENSG00000128973	CLN6	15	68206992	68257211	q23	78	0.53	0.734	0.0311279	0.0193587	0.107845	0.828174	0.029834	0.0208134	0.151743	0.863975	0.0037757	0.0947458	0.968212	0.996218	-0.0322834	0.0758259	0.670285	0.986577	0.239155	0.182231	0.189393	0.850197	0.211075	0.155533	0.174748	0.981361
OPGS006775	ENSG00000146083	RNF44	5	176526712	176538025	q35.2	21	0.162	0.381	-0.0454784	0.0282916	0.107947	0.828174	-0.0643407	0.0318223	0.0431894	0.756894	0.223635	0.162034	0.167532	0.945058	-0.0103352	0.0911002	0.909675	0.993225	-0.133053	0.147703	0.367686	0.905328	0.0982052	0.134277	0.464556	0.981361
OPGS007579	ENSG00000072778	ACADVL	17	7217125	7225266	p13.1	20	0.129	0.351	-0.0616424	0.0383558	0.108028	0.828174	-0.0796942	0.0419307	0.0573519	0.78388	0.0586436	0.193842	0.762246	0.99583	0.0488612	0.143721	0.733876	0.986577	0.425795	0.290338	0.142498	0.821499	-0.224931	0.21023	0.284652	0.981361
OPGS008076	ENSG00000286292	AC099343.5					8	0.113	0.321	-0.0657731	0.040982	0.10851	0.828174	-0.0528568	0.0446607	0.236603	0.91171	-0.327362	0.231992	0.158218	0.930919	-0.0577207	0.154009	0.707818	0.986577	-0.635526	0.32121	0.0478684	0.726637	0.125866	0.209835	0.548619	0.988018
OPGS003899	ENSG00000197766	CFD	19	859453	867884	p13.3	39	0.508	0.714	0.0293009	0.0182747	0.108855	0.828174	0.0295722	0.0195983	0.131321	0.858098	-0.105139	0.101362	0.29961	0.959032	0.141884	0.0774485	0.0669539	0.88318	0.089262	0.191062	0.640366	0.94845	-0.0957042	0.103083	0.353188	0.981361
OPGS003863	ENSG00000155542	SETD9	5	56909260	56925532	q11.2	69	0.522	0.671	0.0241644	0.0150761	0.108971	0.828174	0.0236214	0.0171586	0.168619	0.875662	0.0223977	0.0674443	0.73982	0.993513	0.0540578	0.0447222	0.22676	0.967824	0.0385293	0.0862745	0.655172	0.94845	-0.0847223	0.084391	0.315414	0.981361
OPGS004752	ENSG00000148180	GSN	9	121207794	121332843	q33.2	43	0.316	0.571	-0.038358	0.023945	0.109173	0.828174	-0.0369676	0.0260461	0.155807	0.863975	-0.0296019	0.108989	0.785926	0.99583	-0.0607386	0.0943968	0.519939	0.986577	-0.120696	0.184405	0.512778	0.928543	0.0192792	0.15464	0.900783	0.990533
OPGS005623	ENSG00000173218	VANGL1	1	115641970	115698224	p13.1	46	0.227	0.419	0.0407132	0.0254339	0.109434	0.828174	0.0417093	0.0275419	0.129926	0.858098	0.0885682	0.138139	0.521423	0.978823	0.16446	0.107856	0.127306	0.95531	-0.478223	0.273945	0.0808654	0.770498	-0.0644211	0.116493	0.580261	0.988018
OPGS007163	ENSG00000116704	SLC35D1	1	66999350	67054148	p31.3	17	0.145	0.375	-0.0429803	0.0268654	0.109634	0.828174	-0.0374601	0.0297699	0.208275	0.89094	-0.00996746	0.134468	0.940911	0.996218	-0.0448434	0.089999	0.618297	0.986577	0.0447969	0.177938	0.80123	0.981931	-0.281542	0.150156	0.0607935	0.937423
OPGS006074	ENSG00000136315	AL355922.1	14	20909831	20920307	q11.2	11	0.199	0.439	0.092436	0.0577975	0.109752	0.828174	0.120594	0.0625101	0.0537075	0.778499	0.00485585	0.328402	0.988203	0.997136	-0.290122	0.221926	0.191112	0.95531	0.724522	0.437408	0.0976415	0.790539	-0.175974	0.353354	0.618476	0.988018
OPGS006331	ENSG00000074201	CLNS1A	11	77514936	77637794	q14.1	36	0.185	0.353	-0.0423032	0.0264593	0.109863	0.828174	-0.0379181	0.0301273	0.208176	0.89094	-0.149311	0.125827	0.235371	0.954486	-0.0471828	0.074141	0.52452	0.986577	-0.175592	0.168629	0.297739	0.886747	0.10073	0.153416	0.511452	0.988018
OPGS008221	ENSG00000187609	EXD3	9	137306896	137423211	q34.3	13	0.108	0.303	0.0767022	0.04799	0.109977	0.828174	0.0566475	0.0523924	0.279601	0.924754	-0.0866064	0.240739	0.719033	0.987487	0.142527	0.177358	0.421622	0.986577	0.698679	0.401249	0.0816379	0.771002	0.339455	0.267788	0.204932	0.981361
OPGS006389	ENSG00000165678	GHITM	10	84139482	84154841	q23.1	37	0.181	0.327	-0.0374032	0.0234159	0.110191	0.828174	-0.0452396	0.0289541	0.11818	0.847039	-0.111075	0.0774824	0.151702	0.929344	0.0374997	0.0599763	0.531812	0.986577	5.28095424679153e-05	0.0986036	0.999573	0.999948	-0.0363493	0.114932	0.7518	0.988018
OPGS005129	ENSG00000075975	MKRN2	3	12557057	12586208	p25.2	70	0.274	0.442	0.0385043	0.024122	0.110438	0.828174	0.0455224	0.0252113	0.070976	0.832407	0.0557844	0.172282	0.746091	0.994797	-0.0781936	0.110854	0.480576	0.986577	0.110588	0.402339	0.783422	0.981931	-0.0509135	0.215917	0.813587	0.989953
OPGS007942	ENSG00000196187	TMEM63A	1	225845536	225882380	q42.12	15	0.117	0.332	-0.0594968	0.0373036	0.110727	0.828174	-0.0655405	0.0417033	0.116046	0.84597	0.0160112	0.187125	0.931813	0.996218	-0.0146841	0.129018	0.909385	0.993225	-0.597833	0.20017	0.00282067	0.528688	0.354741	0.190616	0.0627404	0.937423
OPGS004622	ENSG00000274828	AC068473.5					71	0.337	0.57	-0.0370025	0.0232066	0.110828	0.828174	-0.0392442	0.0257184	0.12703	0.856552	0.147852	0.133252	0.267186	0.959032	0.0096901	0.0791677	0.902582	0.991595	-0.212989	0.136278	0.118076	0.802913	-0.0447535	0.118415	0.705478	0.988018
OPGS007145	ENSG00000204463	BAG6	6	31639028	31652705	p21.33	36	0.146	0.362	-0.0414002	0.0259746	0.110965	0.828174	-0.0512827	0.028473	0.0716872	0.832407	-0.0201152	0.13185	0.878744	0.99583	0.0220483	0.0937463	0.81406	0.987846	0.245888	0.184443	0.182487	0.847894	-0.157544	0.148407	0.28843	0.981361
OPGS008526	ENSG00000250303	LINC02762	11	112270707	112376036	q23.1	18	0.101	0.264	0.061379	0.0385207	0.11107	0.828174	0.0891391	0.0422623	0.0349285	0.744865	0.193448	0.206111	0.347953	0.96381	-0.116704	0.143653	0.416561	0.984142	0.0744909	0.298004	0.802613	0.981931	-0.193284	0.187391	0.302332	0.981361
OPGS006038	ENSG00000237541	HLA-DQA2	6	32741391	32747198	p21.32	22	0.201	0.433	-0.0575392	0.0361189	0.111149	0.828174	-0.0692703	0.0378509	0.0672371	0.822775	0.30194	0.25822	0.242279	0.954749	0.161137	0.181119	0.373639	0.980652	0.0461725	0.377636	0.902687	0.993198	-0.316287	0.257326	0.219023	0.981361
OPGS008013	ENSG00000171246	NPTX1	17	80466834	80477843	q25.3	45	0.115	0.328	0.0671266	0.0421372	0.111149	0.828174	0.0752613	0.0456353	0.0991083	0.835272	0.0252369	0.200015	0.899593	0.99583	-0.0143286	0.177517	0.935667	0.996786	-0.26144	0.312448	0.402734	0.9151	0.170058	0.253979	0.503129	0.988018
OPGS006323	ENSG00000129625	REEP5	5	112876385	112922289	q22.2	58	0.185	0.424	0.0517811	0.0325098	0.111209	0.828174	0.0423532	0.0353645	0.231064	0.91171	0.250985	0.164392	0.126823	0.924749	0.144396	0.112253	0.198322	0.95531	-0.186969	0.297763	0.530061	0.929489	-0.152545	0.242846	0.529903	0.988018
OPGS006517	ENSG00000223519		1	246771837	246839611	q44	29	0.174	0.409	0.0445708	0.0280027	0.111461	0.828174	0.033834	0.0303015	0.264174	0.91693	0.132029	0.16333	0.418885	0.972315	0.112019	0.107642	0.298031	0.979036	-0.109599	0.21373	0.608097	0.944403	0.194445	0.162111	0.230351	0.981361
OPGS006106	ENSG00000105254	TBCB	19	36114289	36125947	q13.12	14	0.197	0.235	-0.043926	0.0276106	0.111629	0.828174	-0.0533286	0.0299019	0.0745131	0.832407	0.105339	0.148507	0.478127	0.976292	-0.0627403	0.112969	0.578636	0.986577	0.0742612	0.286893	0.795754	0.981931	0.0454114	0.134709	0.736036	0.988018
OPGS008318	ENSG00000114541	FRMD4B	3	69168782	69542583	p14.1	26	0.106	0.331	-0.052208	0.0328209	0.111679	0.828174	-0.0585611	0.0357362	0.101275	0.835272	0.373998	0.165909	0.0241812	0.816563	-0.245776	0.116425	0.0347707	0.865753	-0.128317	0.323813	0.691907	0.961265	0.101964	0.208273	0.624437	0.988018
OPGS003961	ENSG00000138738	PRDM5	4	120684919	120922870	q27	116	0.479	0.684	0.0257581	0.0161962	0.111748	0.828174	0.0211961	0.0180049	0.2391	0.91171	0.0771563	0.0788017	0.327521	0.962768	-0.0091997	0.0564567	0.870557	0.989505	-0.132917	0.102925	0.196568	0.855862	0.207622	0.0829219	0.0122857	0.81811
OPGS006333	ENSG00000165802	NSMF	9	137447570	137459334	q34.3	10	0.185	0.422	0.110205	0.0693467	0.112019	0.828174	0.108482	0.0764828	0.156077	0.863975	0.296839	0.255624	0.245546	0.954749	0.103706	0.29926	0.728937	0.986577	-0.871842	0.537956	0.105091	0.799661	0.335002	0.387706	0.387553	0.981361
OPGS006078	ENSG00000173597	SULT1B1	4	69721167	69787961	q13.3	32	0.199	0.428	0.0444196	0.0279611	0.112146	0.828174	0.0352211	0.0299028	0.238855	0.91171	-0.202068	0.190632	0.28915	0.959032	0.179115	0.108364	0.0983518	0.910229	0.259915	0.287291	0.365619	0.905328	0.186761	0.171723	0.276783	0.981361
OPGS007524	ENSG00000106610		7	67305987	67309715	q11.21	30	0.131	0.368	-0.0591729	0.0372529	0.112194	0.828174	-0.0563537	0.0407539	0.166732	0.875309	-0.0563935	0.183565	0.758681	0.99583	-0.0700961	0.133528	0.599614	0.986577	-0.099014	0.27876	0.722444	0.973445	-0.0842037	0.230665	0.715076	0.988018
OPGS008533	ENSG00000075914	EXOSC7	3	44975241	45036066	p21.31	12	0.101	0.257	0.0670956	0.042245	0.11223	0.828174	0.0917447	0.0455417	0.043955	0.75855	-0.0946898	0.216681	0.662111	0.984041	0.0430565	0.173207	0.803683	0.987205	-0.719088	0.450635	0.110552	0.802913	-0.172331	0.237588	0.468244	0.982016
OPGS005165	ENSG00000135597	REPS1	6	138903493	138988261	q24.1	61	0.27	0.399	-0.0399439	0.0251522	0.112266	0.828174	-0.0396384	0.0264005	0.133244	0.860303	-0.0106766	0.165994	0.948716	0.996218	0.0242969	0.112009	0.828271	0.987846	-0.393852	0.320006	0.218411	0.877712	-0.118348	0.233636	0.612473	0.988018
OPGS006773	ENSG00000111181	SLC6A12	12	190077	214570	p13.33	28	0.162	0.352	0.0547919	0.0345649	0.112924	0.828174	0.0587418	0.0384761	0.126833	0.856552	-0.0239816	0.114438	0.834012	0.99583	0.0848689	0.130039	0.513986	0.986577	0.250353	0.412263	0.543676	0.929553	0.117362	0.229339	0.608833	0.988018
OPGS007595	ENSG00000146457	WTAP	6	159725585	159756319	q25.3	21	0.129	0.167	-0.0544633	0.034386	0.113221	0.828174	-0.0564688	0.0357902	0.114618	0.84597	0.161761	0.277258	0.559604	0.978823	-0.116932	0.178986	0.51356	0.986577	0.546097	0.777273	0.482317	0.928412	-0.109433	0.232797	0.638298	0.988018
OPGS004518	ENSG00000261218	AC099524.1					33	0.351	0.58	0.031176	0.0196854	0.11326	0.828174	0.0357161	0.0218545	0.102203	0.835272	0.0709644	0.0894282	0.427466	0.973808	-0.045048	0.0719142	0.531044	0.986577	-0.0235574	0.13218	0.858549	0.987603	0.0765733	0.097361	0.431581	0.981361
OPGS006698	ENSG00000183281	PLGLB1	2	87002559	87021852	p11.2	17	0.165	0.383	0.0780975	0.0493552	0.113568	0.828174	0.0902744	0.0512916	0.0784041	0.832407	0.0870152	0.415756	0.834219	0.99583	-0.0546196	0.243045	0.822189	0.987846	-1.58	0.891914	0.0764829	0.764902	-0.0914643	0.409715	0.82335	0.989953
OPGS008044	ENSG00000259235	AC066612.1	15	48187121	48191702	q21.1	8	0.114	0.276	0.0845274	0.0534867	0.114028	0.828174	0.0882152	0.058318	0.130366	0.858098	1.02182	0.323144	0.0015663	0.5702	-0.438731	0.24798	0.0768579	0.892902	0.0357165	0.239623	0.881512	0.990193	0.00914989	0.314964	0.976824	0.996964
OPGS008121	ENSG00000162882	HAAO	2	42767089	42792593	p21	51	0.112	0.33	-0.0572268	0.0362176	0.114088	0.828174	-0.0680363	0.038647	0.0783312	0.832407	0.0841864	0.193454	0.663436	0.984041	-0.095553	0.157622	0.544371	0.986577	-0.0354087	0.293604	0.904008	0.993198	0.371921	0.277076	0.179496	0.981361
OPGS007712	ENSG00000117528	ABCD3	1	94418389	94518666	p21.3	36	0.125	0.349	0.053858	0.0340898	0.114134	0.828174	0.0587217	0.0373378	0.115785	0.84597	0.0591827	0.160474	0.712278	0.986349	0.1446	0.125636	0.249756	0.967872	-0.234612	0.297497	0.430334	0.9151	-0.107917	0.188991	0.567988	0.988018
OPGS007572	ENSG00000214182		13	81690068	81690400	q31.1	44	0.13	0.119	0.042977	0.0272167	0.114321	0.828174	0.00087736	0.0319222	0.978073	0.996017	0.140415	0.0668464	0.0356791	0.854036	0.198402	0.0975777	0.0420248	0.865753	0.456279	0.54153	0.399466	0.9151	0.0737093	0.182166	0.685751	0.988018
OPGS006639	ENSG00000183688	RFLNB	17	439978	445939	p13.3	35	0.168	0.408	-0.0504849	0.031996	0.1146	0.828174	-0.0314763	0.0353533	0.373285	0.931452	-0.0134319	0.187913	0.943016	0.996218	-0.102349	0.101791	0.314663	0.979036	-0.308089	0.208363	0.139244	0.821499	-0.263344	0.193164	0.172781	0.981361
OPGS006992	ENSG00000105669	COPE	19	18899514	18919387	p13.11	12	0.152	0.39	-0.0463515	0.0293925	0.114799	0.828174	-0.0575405	0.0322972	0.0748157	0.832407	0.0719686	0.157366	0.647432	0.983031	-0.0975353	0.102691	0.342219	0.979036	0.143461	0.200317	0.473887	0.926453	0.135268	0.163724	0.408693	0.981361
OPGS007637	ENSG00000269837		19	23255148	23255434	p12	46	0.128	0.351	0.0650223	0.0412324	0.114802	0.828174	0.0595841	0.044744	0.18297	0.877241	0.156905	0.201899	0.437071	0.976292	0.176662	0.161175	0.27304	0.969241	-0.505788	0.371513	0.173378	0.844453	0.0419384	0.237949	0.860098	0.989953
OPGS006680	ENSG00000099956	SMARCB1	22	23786931	23838009	q11.23	19	0.166	0.309	-0.0439034	0.0278464	0.114882	0.828174	-0.0341026	0.0308426	0.268858	0.918891	-0.00250562	0.114421	0.982529	0.996227	0.0100188	0.117782	0.932212	0.996467	-0.9479	0.252853	0.000177675	0.207929	-0.0629236	0.118942	0.596786	0.988018
OPGS004617	ENSG00000221923	ZNF880	19	52369917	52385795	q13.41	20	0.337	0.562	0.0324835	0.0206053	0.11492	0.828174	0.0295516	0.0225412	0.189857	0.877241	0.171692	0.0965336	0.07531	0.90946	-0.0276458	0.0785883	0.725003	0.986577	0.234454	0.159383	0.141288	0.821499	-0.0610985	0.116047	0.598541	0.988018
OPGS005408	ENSG00000167992	VWCE	11	61258286	61295316	q12.2	55	0.246	0.471	-0.0381425	0.0242031	0.115041	0.828174	-0.0563885	0.0264143	0.0327798	0.733931	0.0386056	0.111237	0.728548	0.990721	0.143654	0.091217	0.115289	0.937717	0.0947799	0.210679	0.652799	0.94845	-0.126853	0.145734	0.384058	0.981361
OPGS004453	ENSG00000151470	C4orf33	4	129093317	129116640	q28.2	89	0.363	0.571	0.0330246	0.0209595	0.11511	0.828174	0.0398665	0.0237627	0.093407	0.832407	-0.0751732	0.0999176	0.451839	0.976292	0.0331116	0.0629931	0.599139	0.986577	0.074627	0.10415	0.473662	0.926453	-0.0361861	0.133228	0.785921	0.988018
OPGS004670	ENSG00000128829	EIF2AK4	15	39934115	40035591	q15.1	80	0.328	0.572	-0.032453	0.0206	0.115167	0.828174	-0.0114922	0.0233976	0.623307	0.954091	-0.0696423	0.101452	0.492424	0.976292	-0.117454	0.062483	0.0601394	0.865753	0.111118	0.132812	0.402786	0.9151	-0.19773	0.0933859	0.0342305	0.875986
OPGS007847	ENSG00000203363		2	85686053	85687047	p11.2	18	0.12	0.321	-0.0579634	0.0368019	0.115254	0.828174	-0.059345	0.0389469	0.127574	0.856552	-0.254125	0.250834	0.311002	0.962768	-0.106899	0.160074	0.504255	0.986577	0.254185	0.380114	0.503683	0.928543	0.186845	0.24699	0.449356	0.981361
OPGS007075	ENSG00000262655	SPON1	11	13962723	14268133	p15.2	30	0.149	0.373	-0.0454815	0.0288978	0.115517	0.828174	-0.0480045	0.0320848	0.134609	0.861067	-0.179661	0.13823	0.193696	0.94656	0.00450773	0.0978036	0.963239	0.998115	0.209163	0.181718	0.249721	0.882734	-0.0853664	0.165741	0.606511	0.988018
OPGS005143	ENSG00000169994	MYO7B	2	127535683	127637729	q14.3	57	0.272	0.484	-0.0381931	0.0242729	0.115606	0.828174	-0.0283631	0.0262864	0.280587	0.924754	-0.00230716	0.119841	0.98464	0.996227	-0.068171	0.0999442	0.495182	0.986577	-0.0403231	0.189506	0.831498	0.981931	-0.25124	0.143006	0.0789445	0.937423
OPGS003866	ENSG00000267174	AC011472.2	19	11295715	11324441	p13.2	62	0.521	0.731	0.0272678	0.0173385	0.115793	0.828174	0.0200363	0.0197297	0.309847	0.92839	0.113217	0.075347	0.132938	0.924749	-0.00332409	0.0530466	0.950034	0.997678	-0.00188614	0.101746	0.98521	0.997562	0.149283	0.090401	0.0986686	0.963503
OPGS008360	ENSG00000100364	KIAA0930	22	45192244	45240894	q13.31	9	0.105	0.286	-0.0664696	0.0422946	0.116046	0.828174	-0.0644767	0.0451751	0.153504	0.863975	0.132736	0.246441	0.590154	0.978823	-0.168399	0.177734	0.343395	0.979036	-0.0880441	0.359137	0.806337	0.981931	-0.22117	0.287298	0.441401	0.981361
OPGS007400	ENSG00000124207	CSE1L	20	49046246	49096960	q13.13	42	0.136	0.366	0.053834	0.0342644	0.116151	0.828174	0.068227	0.0374881	0.0687645	0.825208	0.0103467	0.152424	0.94588	0.996218	-0.0815299	0.139669	0.559399	0.986577	0.284879	0.250637	0.255697	0.882734	-0.172413	0.186769	0.355936	0.981361
OPGS006238	ENSG00000145781	COMMD10	5	116085016	116412762	q23.1	79	0.19	0.402	0.0481426	0.0306427	0.116161	0.828174	0.0442665	0.0340328	0.19336	0.879582	0.0783293	0.143128	0.584195	0.978823	0.0984686	0.101793	0.333372	0.979036	0.256198	0.205397	0.212276	0.877712	-0.217965	0.179668	0.225071	0.981361
OPGS004324	ENSG00000260302	AP005482.2	18	12739486	12776143	p11.21	69	0.385	0.619	0.0295198	0.018809	0.116542	0.828174	0.0327696	0.020311	0.106659	0.841438	-0.0189878	0.110263	0.863276	0.99583	0.0758156	0.0685418	0.268674	0.968502	-0.0616466	0.168031	0.713711	0.970828	-0.140225	0.122071	0.25067	0.981361
OPGS006875	ENSG00000118523	CCN2	6	131948176	131951372	q23.2	30	0.157	0.373	-0.0510734	0.0325505	0.116636	0.828174	-0.0699474	0.0356254	0.0495983	0.777537	-0.0648054	0.170956	0.704631	0.986349	0.0815724	0.120077	0.496926	0.986577	0.194845	0.210289	0.354157	0.905328	-0.000451984	0.188262	0.998084	0.999897
OPGS004496	ENSG00000164403	SHROOM1	5	132822141	132830659	q31.1	61	0.355	0.56	-0.043747	0.0278813	0.116638	0.828174	-0.038135	0.0299154	0.202393	0.89094	0.134098	0.160875	0.404531	0.969954	-0.138703	0.112059	0.2158	0.963261	-0.188505	0.230876	0.414226	0.9151	-0.0411324	0.180267	0.81951	0.989953
OPGS003882	ENSG00000143297	FCRL5	1	157513377	157552515	q23.1	82	0.515	0.697	0.0254137	0.016198	0.11666	0.828174	0.0332137	0.0175811	0.0588698	0.78388	-0.0595826	0.0739356	0.420317	0.972344	0.0838406	0.0678417	0.216523	0.963261	-0.104202	0.135676	0.442475	0.917291	-0.15583	0.0940469	0.0975309	0.963503
OPGS003702	ENSG00000250155	AC008957.1	5	36665895	36725218	p13.2	161	0.597	0.784	0.0249031	0.0158726	0.116662	0.828174	0.0296935	0.0170587	0.0817423	0.832407	0.0137904	0.0998873	0.890193	0.99583	0.0162082	0.0616355	0.792575	0.987098	-0.137117	0.133436	0.304141	0.886747	0.00444212	0.0965194	0.963292	0.995646
OPGS005070	ENSG00000160293	VAV2	9	133761894	133992604	q34.2	33	0.279	0.528	0.0340917	0.0217572	0.117134	0.828174	0.0369192	0.0240746	0.125144	0.85646	0.000946152	0.110045	0.99314	0.997136	0.0457808	0.0752746	0.543065	0.986577	-0.0243368	0.143109	0.864965	0.989264	0.0291541	0.114683	0.799329	0.989922
OPGS007797	ENSG00000129353	SLC44A2	19	10602457	10644557	p13.2	24	0.122	0.34	-0.0553999	0.0353562	0.117137	0.828174	-0.0568513	0.0392934	0.147941	0.863975	0.188451	0.149561	0.207659	0.94656	-0.158643	0.130986	0.225843	0.967824	-0.157897	0.203347	0.43746	0.9151	-0.0642308	0.204509	0.753465	0.988018
OPGS005480	ENSG00000165934	CPSF2	14	92121969	92172145	q32.12	24	0.24	0.447	-0.045442	0.0290018	0.117145	0.828174	-0.0658573	0.0316348	0.037361	0.744865	0.250521	0.21637	0.24693	0.956411	-0.0389984	0.127167	0.759094	0.986577	-0.125172	0.145041	0.388132	0.911275	0.276238	0.135769	0.0418891	0.9259
OPGS008053	ENSG00000088298	EDEM2	20	35115364	35147336	q11.22	37	0.114	0.312	-0.0665536	0.0424922	0.117289	0.828174	-0.0315849	0.0450333	0.483074	0.937502	-0.489581	0.270012	0.069804	0.90946	-0.356549	0.178132	0.0453274	0.865753	0.229036	0.751148	0.760431	0.977223	-0.1697	0.277649	0.541065	0.988018
OPGS004132	ENSG00000213625	LEPROT	1	65420587	65436007	p31.3	54	0.427	0.655	0.0263093	0.0167998	0.117337	0.828174	0.0154227	0.0187774	0.411451	0.931452	0.0486397	0.0713818	0.495617	0.978784	0.0971768	0.0564012	0.0848967	0.898764	0.0910527	0.139308	0.513364	0.92857	0.0422706	0.0844308	0.616615	0.988018
OPGS003666	ENSG00000167766	ZNF83	19	52612377	52638388	q13.41	48	0.621	0.776	-0.0198636	0.0126885	0.117469	0.828174	-0.0267189	0.013637	0.0500777	0.777537	-0.0363515	0.0685596	0.595961	0.978823	0.0962451	0.0541838	0.0756882	0.885664	0.0313548	0.109719	0.775051	0.979457	-0.0582868	0.0731234	0.425392	0.981361
OPGS006260	ENSG00000089916	GPATCH2L	14	76151916	76254342	q24.3	34	0.188	0.413	-0.0406462	0.0259959	0.117921	0.828174	-0.0720113	0.0295576	0.0148384	0.672427	0.0932268	0.109083	0.392748	0.96664	0.0618248	0.0772607	0.42359	0.986577	0.129219	0.168067	0.441981	0.917041	0.040201	0.149385	0.787845	0.988018
OPGS004168	ENSG00000151715	TMEM45B	11	129815848	129860003	q24.3	84	0.418	0.597	-0.031297	0.0200269	0.118111	0.828174	-0.0288091	0.0219844	0.190048	0.877295	-0.0882332	0.114664	0.441599	0.976292	0.0460177	0.0699003	0.510323	0.986577	-0.141603	0.119237	0.235002	0.88265	-0.102696	0.121392	0.397559	0.981361
OPGS007116	ENSG00000181982	CCDC149	4	24803514	24980204	p15.2	37	0.147	0.372	0.0479013	0.0306856	0.118516	0.828174	0.058856	0.0335268	0.079175	0.832407	-0.0496358	0.160479	0.757095	0.99583	0.0289202	0.111598	0.795523	0.987205	-0.0520205	0.246188	0.83265	0.981931	-0.0674048	0.16862	0.689345	0.988018
OPGS007890	ENSG00000245556	SCAMP1-AS1	5	78342330	78360532	q14.1	17	0.119	0.318	-0.0595517	0.0382005	0.119014	0.828174	-0.0460584	0.0439198	0.29432	0.924754	-0.0863521	0.140518	0.538867	0.978823	-0.0378801	0.141276	0.788601	0.986577	-0.0956776	0.167961	0.568922	0.933366	-0.222003	0.185201	0.230638	0.981361
OPGS004417	ENSG00000173960	UBXN2A	2	23927285	24004909	p23.3	138	0.368	0.609	-0.0298029	0.0191188	0.119037	0.828174	-0.0362088	0.0207755	0.081357	0.832407	0.061442	0.101347	0.544348	0.978823	-0.0620602	0.0735929	0.399066	0.982682	0.0983586	0.143206	0.492189	0.928412	0.00865048	0.109269	0.9369	0.992434
OPGS004712	ENSG00000160226	CFAP410	21	44328944	44339402	q22.3	29	0.322	0.546	0.0360712	0.0231512	0.119217	0.828174	0.0148537	0.0250702	0.553526	0.950899	0.315769	0.141492	0.0256345	0.839936	0.129211	0.0816495	0.113534	0.937717	0.557595	0.315895	0.0775425	0.764902	0.0893626	0.127921	0.484816	0.987787
OPGS005752	ENSG00000167642	SPINT2	19	38244035	38292615	q13.2	74	0.218	0.444	0.0458766	0.0294476	0.119256	0.828174	0.0390404	0.0321237	0.224246	0.908541	0.107238	0.172934	0.535187	0.978823	0.134192	0.10702	0.209881	0.959806	-0.0453416	0.227716	0.842173	0.986155	-0.00435052	0.152605	0.977257	0.996964
OPGS008098	ENSG00000135049	AGTPBP1	9	85546539	85742029	q21.33	13	0.112	0.314	0.0654942	0.0420554	0.119392	0.828174	0.0752659	0.0455017	0.0981001	0.835272	0.344345	0.285857	0.228356	0.950395	-0.206766	0.172879	0.231691	0.967872	0.100691	0.295431	0.733232	0.973445	-0.0234325	0.202014	0.907657	0.992204
OPGS003761	ENSG00000167768	KRT1	12	52674736	52680407	q13.13	66	0.567	0.753	0.023869	0.0153278	0.119413	0.828174	0.0205977	0.0168518	0.221599	0.901646	-0.000576475	0.0768648	0.994016	0.997136	0.0262148	0.0575757	0.648887	0.986577	-0.00743569	0.109253	0.945738	0.994545	0.145353	0.0758989	0.0554818	0.937423
OPGS006189	ENSG00000261655	AC100803.3	8	141353403	141355365	q24.3	21	0.192	0.339	-0.0414263	0.0266082	0.119494	0.828174	-0.031185	0.0293145	0.287417	0.924754	0.104818	0.135771	0.440103	0.976292	-0.0387677	0.103731	0.708604	0.986577	-0.496164	0.143419	0.00054107	0.442505	0.0488757	0.142786	0.732125	0.988018
OPGS005545	ENSG00000144895	EIF2A	3	150546678	150586016	q25.1	33	0.234	0.478	-0.035648	0.0228974	0.119504	0.828174	-0.0205879	0.0250412	0.410985	0.931452	0.0302977	0.122462	0.804595	0.99583	-0.142902	0.0797879	0.0732903	0.88555	-0.211326	0.177109	0.232791	0.88265	-0.0535377	0.136795	0.695522	0.988018
OPGS004029	ENSG00000160439	RDH13	19	55039108	55071291	q13.42	25	0.456	0.656	-0.0302433	0.019437	0.119717	0.828174	-0.0270519	0.0219907	0.21864	0.897797	0.0050491	0.070356	0.942789	0.996218	-0.0940558	0.0691602	0.173839	0.95531	0.14323	0.134453	0.286749	0.886747	-0.153743	0.0968667	0.112477	0.981361
OPGS003671	ENSG00000160963	COL26A1	7	101362875	101559024	q22.1	100	0.619	0.749	0.0228211	0.0146736	0.119886	0.828174	0.0238419	0.0159452	0.134852	0.861067	-0.168476	0.0860869	0.0503427	0.90946	0.0932155	0.0559728	0.0958386	0.910229	0.13724	0.102003	0.17848	0.847894	-0.0569457	0.0812502	0.483385	0.987787
OPGS007905	ENSG00000253986	AC104561.3	8	23491359	23494364	p21.3	34	0.118	0.325	0.070905	0.0455916	0.119893	0.828174	0.057981	0.0501087	0.24723	0.91171	0.357119	0.26249	0.173671	0.946534	0.075698	0.157862	0.631568	0.986577	-0.280277	0.297825	0.346665	0.905328	0.268928	0.248512	0.279186	0.981361
OPGS003989	ENSG00000133313	CNDP2	18	74495816	74523454	q22.3	40	0.468	0.686	0.0261371	0.016818	0.120157	0.828174	0.0216468	0.0190934	0.256909	0.916405	0.0358063	0.0694313	0.606058	0.978909	0.0246088	0.0541699	0.649621	0.986577	0.121868	0.103449	0.238778	0.88265	0.0210625	0.0832505	0.800267	0.989922
OPGS003811	ENSG00000146386	ABRACL	6	139028745	139043302	q24.1	52	0.545	0.722	0.0242349	0.0155944	0.120167	0.828174	0.0362032	0.0169935	0.0331377	0.735776	-0.0594062	0.0864364	0.491905	0.976292	-0.0346917	0.0581392	0.550707	0.986577	0.117743	0.108248	0.276722	0.884099	-0.154193	0.0896728	0.0855231	0.946133
OPGS004106	ENSG00000112874	NUDT12	5	103548855	103562790	q21.2	32	0.436	0.613	0.0278869	0.01798	0.120902	0.832069	0.0217995	0.0191111	0.254006	0.916405	0.226178	0.100198	0.023989	0.816563	-0.0592089	0.0738953	0.422985	0.986577	0.469725	0.266504	0.0779776	0.764902	0.101356	0.137845	0.462165	0.981361
OPGS008497	ENSG00000145365	TIFA	4	112272968	112285955	q25	25	0.102	0.318	0.0601978	0.0388423	0.12119	0.832881	0.0316242	0.0426056	0.457933	0.93175	0.394189	0.22662	0.0819596	0.90946	0.155687	0.14141	0.270913	0.968502	0.095427	0.349528	0.784841	0.981931	0.221307	0.173633	0.202463	0.981361
OPGS005136	ENSG00000197345	MRPL21	11	68891276	68903835	q13.3	32	0.273	0.512	-0.0487119	0.0314486	0.121397	0.833141	-0.0522143	0.0338298	0.122723	0.847762	0.215336	0.149619	0.150086	0.925707	-0.0877537	0.128667	0.495225	0.986577	-0.998425	0.367039	0.00652399	0.571665	-0.02176	0.209866	0.917419	0.992204
OPGS005790	ENSG00000184967	NOC4L	12	132144457	132152473	q24.33	27	0.216	0.438	0.0470707	0.0304154	0.121721	0.833247	0.0293173	0.0323454	0.364733	0.931296	0.401025	0.212448	0.0590741	0.90946	0.0715359	0.131842	0.587415	0.986577	0.343034	0.264618	0.19486	0.85467	0.117399	0.18552	0.526857	0.988018
OPGS007330	ENSG00000128245	YWHAH	22	31944522	31957603	q12.3	15	0.138	0.353	-0.0470906	0.0304309	0.121752	0.833247	-0.037244	0.0334936	0.26615	0.91693	-0.0287214	0.136578	0.833439	0.99583	-0.0598109	0.109366	0.584457	0.986577	0.189572	0.238751	0.427186	0.9151	-0.505652	0.180696	0.00513638	0.711638
OPGS006486	ENSG00000077984	CST7	20	24949269	24959928	p11.21	36	0.176	0.381	-0.0499529	0.0323364	0.122398	0.835796	-0.049238	0.0345043	0.153577	0.863975	-0.094283	0.184991	0.610287	0.979013	-0.192506	0.1308	0.141085	0.95531	0.0427209	0.325289	0.895512	0.993057	0.319246	0.239867	0.183213	0.981361
OPGS004601	ENSG00000226396		1	19608114	19608568	p36.13	43	0.339	0.551	-0.0312391	0.0202259	0.122465	0.835796	-0.0310107	0.0219883	0.158444	0.8642	0.0508833	0.132328	0.700589	0.986349	-0.0492218	0.0763267	0.519003	0.986577	0.0621205	0.134101	0.643194	0.94845	-0.127321	0.106725	0.232876	0.981361
OPGS006520	ENSG00000162694	EXTL2	1	100872372	100895179	p21.2	24	0.174	0.338	0.0492444	0.0319162	0.122848	0.83611	0.0609409	0.0344426	0.076836	0.832407	-0.162052	0.262223	0.536581	0.978823	-0.0821887	0.134965	0.54255	0.986577	0.117519	0.206237	0.568798	0.933366	0.00288744	0.150331	0.984676	0.998944
OPGS006989	ENSG00000143353	LYPLAL1	1	219173869	219212865	q41	62	0.152	0.395	-0.0479053	0.0310486	0.122852	0.83611	-0.0449257	0.0338169	0.184013	0.877241	-0.00283239	0.152413	0.985173	0.996238	0.0690831	0.125608	0.582327	0.986577	-0.0520916	0.218196	0.811309	0.981931	-0.388362	0.173013	0.0247873	0.858817
OPGS006579	ENSG00000179242	CDH4	20	61252261	61940617	q13.33	28	0.171	0.408	0.0454353	0.029489	0.123376	0.837378	0.0339549	0.0321741	0.291266	0.924754	0.120607	0.165133	0.465168	0.976292	0.154368	0.105811	0.144591	0.95531	0.135782	0.221501	0.539871	0.929553	-0.0522472	0.169365	0.757711	0.988018
OPGS005609	ENSG00000166016	ABTB2	11	34150987	34358010	p13	57	0.229	0.468	0.0384281	0.0249413	0.12338	0.837378	0.0447244	0.0266038	0.0927377	0.832407	0.343706	0.150111	0.0220394	0.816563	-0.121264	0.106744	0.255945	0.968329	-0.285514	0.367274	0.43693	0.9151	-0.0773201	0.139239	0.578687	0.988018
OPGS008007	ENSG00000090905	TNRC6A	16	24610209	24827632	p12.1	47	0.115	0.329	-0.0564371	0.0366563	0.123651	0.83806	-0.0515588	0.0391586	0.187951	0.877241	-0.131021	0.18617	0.481574	0.976292	-0.129665	0.164723	0.431183	0.986577	-0.153435	0.372377	0.680308	0.954449	0.0906783	0.234514	0.699005	0.988018
OPGS008180	ENSG00000066827	ZFAT	8	134477788	134713049	q24.22	55	0.11	0.33	-0.0514083	0.0334182	0.123967	0.839041	-0.0717258	0.0363611	0.0485417	0.773357	-0.14167	0.197187	0.472478	0.976292	0.173397	0.117437	0.139807	0.95531	-0.346272	0.259012	0.181257	0.847894	0.166248	0.203814	0.414679	0.981361
OPGS006655	ENSG00000111731	C2CD5	12	22448583	22544546	p12.1	26	0.168	0.277	-0.0512062	0.033316	0.124296	0.839092	-0.0212889	0.0385064	0.580355	0.954091	-0.191929	0.10047	0.0560937	0.90946	-0.214182	0.130916	0.101834	0.910229	0.00824479	0.272809	0.97589	0.996014	-0.00946531	0.137805	0.945239	0.993355
OPGS004257	ENSG00000122335	SERAC1	6	158109519	158168280	q25.3	78	0.399	0.641	-0.0313742	0.0204191	0.124412	0.839092	-0.0388884	0.0216939	0.0730371	0.832407	0.182233	0.122196	0.135876	0.924749	-0.104252	0.0863217	0.227159	0.967824	0.285411	0.204768	0.16337	0.839018	0.0308032	0.154149	0.841616	0.989953
OPGS006603	ENSG00000269970	AL162424.1	9	122372605	122372825	q33.2	24	0.17	0.362	-0.0424697	0.0276496	0.124539	0.839092	-0.0385265	0.0304831	0.206279	0.89094	-0.122188	0.124447	0.326175	0.962768	0.120569	0.108222	0.265238	0.968502	-0.705066	0.252637	0.00525739	0.535501	-0.0895935	0.124825	0.47291	0.983791
OPGS006127	ENSG00000243708	PLA2G4B	15	41837775	41848147	q15.1	35	0.196	0.444	-0.0485713	0.0316363	0.12471	0.839092	-0.055019	0.0343375	0.109089	0.84597	-0.215634	0.149534	0.14929	0.925124	0.2121	0.1262	0.0928266	0.910229	-0.189074	0.26282	0.471891	0.926453	-0.0974203	0.192921	0.613577	0.988018
OPGS007441	ENSG00000165238	WNK2	9	93184122	93320572	q22.31	28	0.134	0.344	-0.0498652	0.0324894	0.124829	0.839092	-0.0346389	0.0359494	0.335273	0.929949	-0.151205	0.205142	0.461078	0.976292	-0.0220624	0.128576	0.86376	0.989505	-0.154928	0.16966	0.361155	0.905328	-0.205563	0.137943	0.136172	0.981361
OPGS006948	ENSG00000233266		2	54051334	54051760	p16.2	36	0.154	0.369	-0.052503	0.0342417	0.1252	0.840435	-0.0558926	0.0365659	0.126378	0.856552	-0.235778	0.260313	0.365069	0.96381	-0.00761578	0.15533	0.960896	0.997678	0.246825	0.220991	0.264037	0.882734	-0.149123	0.191817	0.43691	0.981361
OPGS006633	ENSG00000167460	TPM4	19	16067021	16103005	p13.12	12	0.169	0.275	-0.0415707	0.0271298	0.12545	0.840963	-0.0473438	0.0306008	0.121829	0.847762	-0.0753132	0.0785277	0.337526	0.962768	-0.0197073	0.099975	0.843732	0.989478	0.383871	0.44597	0.389373	0.912744	0.290647	0.227979	0.202349	0.981361
OPGS006048	ENSG00000204623		6	30056965	30058612	p22.1	38	0.2	0.432	0.0429271	0.028034	0.125708	0.841539	0.0466911	0.0310351	0.132463	0.860303	-0.0944763	0.114981	0.411264	0.969954	0.0773078	0.100301	0.440851	0.986577	0.0162471	0.19611	0.933973	0.994545	0.0939829	0.180594	0.602779	0.988018
OPGS003774	ENSG00000176783	RUFY1	5	179550554	179610012	q35.3	63	0.562	0.754	0.0239992	0.0157005	0.126373	0.844837	0.0220669	0.0175815	0.209436	0.89094	-0.0765055	0.0755383	0.311154	0.962768	0.0675782	0.049824	0.174991	0.95531	0.0329485	0.113568	0.771724	0.979457	0.0297512	0.0794977	0.708226	0.988018
OPGS004065	ENSG00000181126		6	29792234	29793136	p22.1	97	0.446	0.561	-0.024681	0.0161647	0.1268	0.845494	-0.0223838	0.0197911	0.258055	0.91693	-0.0654078	0.049011	0.182022	0.94656	-0.0433347	0.0464476	0.350829	0.979036	-0.0645249	0.0750522	0.389935	0.912744	0.116096	0.070647	0.100314	0.967793
OPGS005706	ENSG00000204237	OXLD1	17	81665036	81666635	q25.3	21	0.221	0.429	0.0450064	0.0294958	0.127045	0.845494	0.0223809	0.0320898	0.485524	0.937502	0.0997109	0.20285	0.623037	0.979013	0.202119	0.123343	0.101281	0.910229	0.111483	0.139705	0.424879	0.9151	0.242148	0.175919	0.168675	0.981361
OPGS008542	ENSG00000267751	AC009005.1	19	562360	572404	p13.3	6	0.1	0.271	-0.11218	0.073545	0.127179	0.845494	-0.091725	0.0855569	0.283678	0.924754	-0.212754	0.219378	0.332144	0.962768	-0.136009	0.239897	0.570752	0.986577	-0.0458985	0.513551	0.928784	0.994545	-0.207026	0.406234	0.610316	0.988018
OPGS004750	ENSG00000099290	WASHC2A	10	50067888	50133509	q11.23	32	0.316	0.558	0.0434193	0.0284809	0.127383	0.845494	0.0464103	0.0304302	0.127224	0.856552	-0.0439428	0.180884	0.808056	0.99583	0.114085	0.117128	0.330044	0.979036	0.00474529	0.258762	0.985369	0.997562	-0.122056	0.177169	0.490873	0.988018
OPGS004921	ENSG00000128944	KNSTRN	15	40382721	40394288	q15.1	62	0.296	0.445	0.0413322	0.0271638	0.128111	0.845494	0.0335999	0.0282295	0.233952	0.91171	-0.115089	0.22572	0.610139	0.979013	0.151471	0.128831	0.2397	0.967872	0.654874	0.611831	0.284461	0.886288	0.13131	0.26272	0.617209	0.988018
OPGS005568	ENSG00000174780	SRP72	4	56467617	56503681	q12	31	0.233	0.427	-0.0346662	0.0228005	0.128408	0.845494	-0.015293	0.025746	0.552514	0.950899	-0.0261982	0.106555	0.805786	0.99583	-0.0957612	0.0668444	0.151973	0.95531	-0.178688	0.169243	0.291054	0.886747	-0.189102	0.125845	0.132926	0.981361
OPGS005746	ENSG00000133739	LRRCC1	8	85107215	85146080	q21.2	87	0.218	0.455	-0.0397843	0.0261747	0.128523	0.845494	-0.0402054	0.0291702	0.168111	0.875309	0.171484	0.13765	0.212838	0.94656	-0.00879398	0.0879493	0.920353	0.995371	-0.152127	0.166713	0.3615	0.905328	-0.139617	0.125518	0.265999	0.981361
OPGS004636	ENSG00000119383	PTPA	9	129110950	129148946	q34.11	16	0.335	0.55	-0.0302859	0.0199346	0.128697	0.845494	-0.0265507	0.021813	0.22353	0.906497	-0.0916349	0.131833	0.487002	0.976292	-0.0324964	0.0787902	0.680016	0.986577	-0.176046	0.101657	0.0833161	0.771844	0.10406	0.103529	0.314834	0.981361
OPGS004541	ENSG00000144559	TAMM41	3	11790442	11846919	p25.2	38	0.348	0.591	0.0296145	0.0195078	0.128993	0.845494	0.0515635	0.0213368	0.0156642	0.672427	-0.140174	0.103511	0.175675	0.94656	-0.0471647	0.0745585	0.527004	0.986577	-0.0388161	0.123733	0.753742	0.97555	-0.12195	0.10721	0.255333	0.981361
OPGS008276	ENSG00000166169	POLL	10	101578882	101588270	q24.32	35	0.107	0.309	-0.0451557	0.0297676	0.129282	0.845494	-0.0621363	0.0322793	0.0542347	0.778499	0.0354219	0.172174	0.836999	0.99583	0.0844191	0.112937	0.454768	0.986577	0.0814541	0.270225	0.763086	0.978075	-0.0158758	0.155791	0.918832	0.992204
OPGS003726	ENSG00000019169	MARCO	2	118942194	118994660	q14.2	107	0.585	0.725	-0.0272742	0.0179798	0.129283	0.845494	-0.0276901	0.0204107	0.174893	0.877241	-0.0293401	0.0797904	0.713086	0.986349	-0.00191549	0.056542	0.972975	0.998733	-0.0596891	0.0997526	0.549592	0.930023	-0.0630513	0.0922392	0.494251	0.988018
OPGS004883	ENSG00000186081	KRT5	12	52514575	52520530	q13.13	49	0.301	0.532	0.0311417	0.0205567	0.129793	0.845494	0.0243035	0.0231831	0.294487	0.924754	0.0749359	0.102906	0.466493	0.976292	0.0030415	0.067169	0.963883	0.998115	0.231471	0.113475	0.0413666	0.723723	0.0203812	0.0968356	0.833299	0.989953
OPGS008225	ENSG00000206530	CFAP44	3	113286930	113441610	q13.2	48	0.108	0.319	-0.0526587	0.0347662	0.129861	0.845494	-0.0607444	0.038364	0.113337	0.84597	-0.0309706	0.163651	0.849898	0.99583	-0.0169857	0.125377	0.892235	0.991319	0.178607	0.230165	0.43775	0.9151	-0.118184	0.194806	0.544067	0.988018
OPGS004694	ENSG00000136381	IREB2	15	78437431	78501453	q25.1	59	0.324	0.569	-0.0522907	0.0345344	0.129984	0.845494	-0.0378182	0.0372091	0.309453	0.92839	0.0938221	0.192811	0.62654	0.979119	-0.0346522	0.149227	0.816374	0.987846	-0.110547	0.236465	0.640144	0.94845	-0.541426	0.200452	0.00691254	0.74394
OPGS006551	ENSG00000054277	OPN3	1	241590102	241677376	q43	15	0.173	0.411	0.0448309	0.0296151	0.130081	0.845494	0.0376152	0.0318612	0.237763	0.91171	0.0538861	0.173541	0.756173	0.99583	-0.0363837	0.121784	0.765126	0.986577	0.591166	0.251218	0.0186127	0.671512	0.0849283	0.166106	0.609149	0.988018
OPGS007020	ENSG00000167136	ENDOG	9	128818500	128822676	q34.11	15	0.151	0.364	-0.0519943	0.0343522	0.130135	0.845494	-0.0421636	0.0386124	0.274846	0.923022	-0.170593	0.124685	0.171253	0.946534	-0.046443	0.136044	0.732816	0.986577	0.054648	0.224504	0.807683	0.981931	-0.147431	0.165509	0.373053	0.981361
OPGS005906	ENSG00000163735	CXCL5	4	73995642	73998677	q13.3	46	0.209	0.423	-0.0475387	0.0314122	0.130182	0.845494	-0.045639	0.0340954	0.180711	0.877241	-0.0943852	0.161565	0.559091	0.978823	-0.199355	0.127278	0.117281	0.94579	0.0788957	0.221338	0.721504	0.973119	0.205571	0.179845	0.253018	0.981361
OPGS008249	ENSG00000141179	PCTP	17	55751051	55842830	q22	20	0.108	0.32	-0.0696659	0.0460445	0.130277	0.845494	-0.0986309	0.0507769	0.0520844	0.777597	0.0889416	0.202619	0.660691	0.984041	0.0516805	0.166654	0.756479	0.986577	0.241642	0.32155	0.452357	0.921057	-0.145616	0.283728	0.607795	0.988018
OPGS004771	ENSG00000163430	FSTL1	3	120392293	120451016	q13.33	70	0.313	0.558	-0.0333512	0.0220468	0.130344	0.845494	-0.0340325	0.0242818	0.161045	0.86936	-0.061592	0.107751	0.567583	0.978823	-0.0149811	0.0796758	0.850856	0.989505	0.0903278	0.144907	0.533054	0.929489	-0.0700335	0.121397	0.564008	0.988018
OPGS006650	ENSG00000120370	GORAB	1	170531819	170553834	q24.2	46	0.168	0.321	-0.0411759	0.0272265	0.130447	0.845494	-0.0576498	0.0299427	0.0541869	0.778499	0.0284365	0.135992	0.834367	0.99583	0.00928563	0.129079	0.942651	0.997678	0.0242844	0.182723	0.89427	0.992993	0.0525774	0.107586	0.625054	0.988018
OPGS005521	ENSG00000123124	WWP1	8	86342547	86478420	q21.3	31	0.236	0.406	0.0386363	0.0255628	0.13068	0.845494	0.0452556	0.0275811	0.100835	0.835272	-0.0623617	0.114542	0.586138	0.978823	0.020673	0.106398	0.845941	0.989505	0.281734	0.281947	0.317677	0.891272	-0.00819163	0.166969	0.960871	0.995646
OPGS004551	ENSG00000002933	TMEM176A	7	150800403	150805118	q36.1	56	0.346	0.581	0.0351828	0.0232877	0.130841	0.845494	0.0393835	0.0249462	0.114397	0.84597	0.0176003	0.138006	0.898519	0.99583	-0.0336433	0.0924937	0.716055	0.986577	-0.014577	0.211202	0.944974	0.994545	0.151452	0.153478	0.323741	0.981361
OPGS006554	ENSG00000223496	EXOSC6	16	70246778	70251940	q22.1	20	0.173	0.417	-0.0638144	0.0422403	0.130853	0.845494	-0.0327033	0.0440866	0.45821	0.93175	-0.580209	0.326636	0.0756811	0.90946	-0.366136	0.197733	0.0640728	0.873348	-0.218086	0.792308	0.783121	0.981931	-0.396322	0.339086	0.242487	0.981361
OPGS005267	ENSG00000221957		19	54832676	54848569	q13.42	19	0.259	0.519	0.0782977	0.05184	0.130948	0.845494	0.0669104	0.0567042	0.238004	0.91171	0.166681	0.221335	0.451408	0.976292	0.120421	0.203627	0.554265	0.986577	0.408201	0.403879	0.312159	0.886872	-0.0181998	0.316488	0.954143	0.995646
OPGS007878	ENSG00000185650	ZFP36L1	14	68787660	68796253	q24.1	26	0.119	0.319	0.0510958	0.0338413	0.131078	0.845494	0.0545971	0.0365728	0.135481	0.861067	0.0295477	0.157601	0.851281	0.99583	0.0234004	0.130559	0.857755	0.989505	-0.325309	0.36762	0.376208	0.905328	0.166199	0.236645	0.482484	0.98756
OPGS006828	ENSG00000089063	TMEM230	20	5068232	5113087	p12.3	5	0.159	0.397	0.137417	0.0910143	0.131086	0.845494	0.122482	0.0979137	0.210965	0.89094	0.36127	0.361205	0.317225	0.962768	-0.0164136	0.40854	0.967953	0.998115	0.899337	1.4159	0.525317	0.929489	0.559309	0.680856	0.411374	0.981361
OPGS005234	ENSG00000184182	UBE2F	2	237966827	238042782	q37.3	45	0.263	0.509	0.0383475	0.0254009	0.131123	0.845494	0.0261048	0.027633	0.344813	0.929949	0.00315413	0.157517	0.984024	0.996227	0.192307	0.086459	0.0261308	0.865753	-0.281298	0.204848	0.169689	0.840697	0.171189	0.158568	0.280323	0.981361
OPGS005193	ENSG00000138835	RGS3	9	113444731	113597743	q32	23	0.266	0.43	0.0405182	0.0268563	0.131375	0.846004	0.0668741	0.0286086	0.0194106	0.672427	-0.101005	0.148083	0.495188	0.97861	-0.242573	0.130334	0.0627206	0.865753	-0.0178079	0.408785	0.965253	0.994545	-0.114967	0.140436	0.412989	0.981361
OPGS003962	ENSG00000153406	NMRAL1	16	4461691	4495763	p13.3	63	0.479	0.661	-0.0291686	0.0193522	0.131747	0.846834	-0.0308278	0.0206454	0.135384	0.861067	0.0198437	0.126682	0.875527	0.99583	-0.064355	0.0774149	0.405804	0.982682	-0.245138	0.203253	0.227789	0.88265	0.151089	0.123426	0.220905	0.981361
OPGS006837	ENSG00000230006		2	88782712	88805403	p11.2	6	0.159	0.188	0.0768649	0.0510129	0.131869	0.846834	0.0957946	0.0576806	0.0967581	0.835272	0.0435051	0.149455	0.770981	0.99583	0.027863	0.188574	0.882535	0.989505	0.844529	0.820621	0.303417	0.886747	-0.345155	0.344411	0.316267	0.981361
OPGS006949	ENSG00000186017	ZNF566	19	36445119	36489902	q13.12	35	0.154	0.387	-0.0532102	0.0353354	0.132102	0.846834	-0.051502	0.0375899	0.170655	0.877241	0.258515	0.232122	0.265406	0.959032	-0.155203	0.145052	0.284629	0.973393	0.247118	0.418615	0.554974	0.930575	-0.220628	0.221276	0.318729	0.981361
OPGS005830	ENSG00000113356	POLR3G	5	90471748	90514557	q14.3	81	0.213	0.456	-0.0383044	0.0254533	0.132352	0.846834	-0.0236841	0.0280833	0.399031	0.931452	-0.0273226	0.115712	0.813335	0.99583	-0.209192	0.0984803	0.0336532	0.865753	0.156183	0.168639	0.354372	0.905328	-0.232252	0.1309	0.0760182	0.937423
OPGS003851	ENSG00000101188	NTSR1	20	62708836	62762771	q13.33	72	0.528	0.72	-0.0227874	0.0151516	0.132593	0.846834	-0.0211534	0.01709	0.215804	0.893628	0.0264844	0.0612491	0.665448	0.984041	-0.0863253	0.0513431	0.0926965	0.910229	0.0131979	0.0842899	0.875578	0.990193	-0.0330453	0.0853783	0.698722	0.988018
OPGS005066	ENSG00000106003	LFNG	7	2512529	2529177	p22.3	48	0.28	0.453	-0.083465	0.055513	0.132705	0.846834	-0.0592228	0.0612749	0.333789	0.929949	-0.346206	0.3157	0.272803	0.959032	-0.190444	0.189766	0.315586	0.979036	0.295305	0.377132	0.433611	0.9151	-0.274089	0.278697	0.325379	0.981361
OPGS007248	ENSG00000250535		6	32013270	32013787	p21.33	32	0.141	0.309	0.044643	0.0297145	0.132994	0.846834	0.0487113	0.0329856	0.139745	0.862549	0.183281	0.115194	0.111596	0.910784	-0.0937813	0.109783	0.392971	0.982122	-0.0703004	0.192352	0.714754	0.971668	0.0405921	0.204388	0.842573	0.989953
OPGS004866	ENSG00000140323	DISP2	15	40358219	40378621	q15.1	27	0.303	0.536	-0.0326541	0.0217372	0.13304	0.846834	-0.0430702	0.0242041	0.0751644	0.832407	-0.0464489	0.0906019	0.608182	0.979013	-0.0342729	0.0768463	0.655603	0.986577	0.0230001	0.145988	0.874813	0.990193	0.193764	0.121858	0.111818	0.981361
OPGS003605	ENSG00000106733	NMRK1	9	75060573	75088217	q21.13	87	0.689	0.839	-0.0197231	0.0131299	0.133057	0.846834	-0.0201177	0.0145836	0.16775	0.875309	-0.056168	0.0579739	0.33262	0.962768	0.00936048	0.045095	0.835563	0.987846	0.011109	0.0916007	0.903472	0.993198	-0.0170693	0.0732237	0.815674	0.989953
OPGS007537	ENSG00000138074	SLC5A6	2	27199587	27212958	p23.3	19	0.131	0.31	-0.0690465	0.0459913	0.13328	0.846949	-0.0634489	0.0481323	0.18743	0.877241	-0.121313	0.30385	0.689707	0.985197	-0.180775	0.206502	0.381347	0.980652	-4.71707	2.54871	0.0642024	0.750098	0.333411	0.41283	0.419308	0.981361
OPGS004503	ENSG00000272636	DOC2B	17	142789	181650	p13.3	39	0.354	0.593	0.0301914	0.0201371	0.133797	0.846949	0.0324732	0.0221735	0.143056	0.863975	-0.0381802	0.0863328	0.658312	0.984041	0.0215654	0.0772919	0.780235	0.986577	-0.116931	0.158546	0.460804	0.925309	0.113039	0.10783	0.294496	0.981361
OPGS005537	ENSG00000274525		5	181291673	181295572	q35.3	19	0.235	0.481	-0.17517	0.116843	0.133825	0.846949	-0.195483	0.126262	0.121568	0.847762	0.329141	0.504148	0.513843	0.978823	0.00655665	0.499422	0.989525	0.998952	-3.12969	1.42099	0.0276325	0.671512	-0.156172	0.709386	0.825754	0.989953
OPGS006738	ENSG00000185897	FFAR3	19	35358460	35360489	q13.12	37	0.163	0.414	-0.0435659	0.0290791	0.134085	0.846949	-0.0344124	0.0314093	0.273249	0.922739	0.0973444	0.1551	0.530252	0.978823	-0.244935	0.117247	0.0367024	0.865753	-0.165645	0.196984	0.400398	0.9151	-0.0477281	0.1938	0.80547	0.989953
OPGS005498	ENSG00000174705	SH3PXD2B	5	172325000	172454525	q35.1	45	0.238	0.477	0.0355997	0.0237626	0.134097	0.846949	0.0504141	0.0254995	0.0480346	0.773357	-0.193704	0.148949	0.193439	0.94656	-0.0501127	0.0960695	0.601928	0.986577	0.00259173	0.179506	0.98848	0.99804	0.0199173	0.149206	0.893807	0.990533
OPGS008519	ENSG00000139977	NAA30	14	57390544	57415906	q22.3	29	0.101	0.308	0.0593056	0.0395975	0.134208	0.846949	0.04971	0.0434902	0.253031	0.916405	-0.023928	0.174481	0.890922	0.99583	0.192896	0.136154	0.156557	0.95531	0.0533566	0.381381	0.888736	0.991368	-0.0393169	0.27018	0.884299	0.99002
OPGS005835	ENSG00000101210	EEF1A2	20	63488013	63499239	q13.33	59	0.213	0.448	-0.0410765	0.0274404	0.13441	0.846949	-0.0412158	0.0302629	0.173221	0.877241	-0.170708	0.131308	0.193581	0.94656	0.0215148	0.100884	0.831122	0.987846	-0.0755458	0.178362	0.671893	0.952597	-0.00587796	0.148291	0.968382	0.995646
OPGS004787	ENSG00000188227	ZNF793	19	37506939	37548762	q13.12	42	0.311	0.527	-0.0516803	0.0345281	0.134456	0.846949	-0.0163538	0.0388331	0.67366	0.959989	-0.193251	0.243865	0.428098	0.973808	-0.220377	0.107212	0.039828	0.865753	-0.0295142	0.172189	0.863904	0.989214	-0.247118	0.166678	0.138179	0.981361
OPGS005760	ENSG00000132906	CASP9	1	15490832	15526534	p36.21	45	0.217	0.453	0.0368008	0.0246888	0.136071	0.848936	0.0316574	0.0267925	0.237373	0.91171	0.036947	0.125515	0.76848	0.99583	-0.101029	0.0945004	0.285032	0.973393	0.399502	0.205881	0.0523255	0.726784	0.357711	0.149216	0.0165173	0.85254
OPGS004112	ENSG00000204642	HLA-F	6	29722775	29738528	p22.1	76	0.433	0.661	-0.034311	0.0230208	0.136109	0.848936	-0.0587117	0.0252558	0.0200889	0.675827	0.249568	0.100406	0.0129341	0.775342	-0.0728798	0.0841026	0.386184	0.981234	0.232895	0.206117	0.25851	0.882734	0.145695	0.141368	0.302725	0.981361
OPGS003889	ENSG00000152219	ARL14EP	11	30323104	30338458	p14.1	116	0.511	0.678	0.0239059	0.0160449	0.13624	0.848936	0.0242989	0.017774	0.171592	0.877241	0.0599461	0.0704067	0.394533	0.9674	-0.0171728	0.0609677	0.778196	0.986577	0.0311649	0.0969306	0.747818	0.97545	0.04025	0.0874194	0.645212	0.988018
OPGS006647	ENSG00000142303	ADAMTS10	19	8580240	8610735	p13.2	17	0.168	0.366	-0.0604199	0.0405851	0.136561	0.848936	-0.0400706	0.0447704	0.370774	0.931452	-0.205132	0.189928	0.280119	0.959032	-0.075855	0.157588	0.630267	0.986577	-0.735314	0.28006	0.00865065	0.653058	0.08724	0.196056	0.656338	0.988018
OPGS006091	ENSG00000141576	RNF157	17	76142465	76240493	q25.1	38	0.198	0.43	-0.0443641	0.0298154	0.136762	0.848936	-0.0453235	0.0324084	0.161959	0.871418	-0.075028	0.140247	0.592671	0.978823	-0.00492024	0.118394	0.966851	0.998115	-0.292233	0.264025	0.268365	0.882734	2.25046796177188e-05	0.167933	0.999893	0.999897
OPGS004388	ENSG00000184221	OLIG1	21	33070141	33072413	q22.11	31	0.372	0.604	-0.0379643	0.0255183	0.136822	0.848936	-0.0671303	0.0275612	0.0148638	0.672427	0.0907924	0.118695	0.444316	0.976292	0.0480378	0.104569	0.645957	0.986577	0.690353	0.266079	0.0094716	0.671512	0.221443	0.16375	0.176271	0.981361
OPGS005079	ENSG00000225611	LINC02158	3	42770562	42773795	p22.1	37	0.278	0.522	-0.0334095	0.0224809	0.137246	0.848936	-0.0422628	0.0241774	0.080459	0.832407	-0.0459968	0.137849	0.738624	0.99251	0.0997986	0.09141	0.274934	0.970259	-0.0775993	0.22664	0.732057	0.973445	-0.00234899	0.116698	0.983941	0.998944
OPGS007997	ENSG00000250548	LINC01303	14	61546783	61618974	q23.2	21	0.116	0.274	0.0515705	0.0347407	0.137692	0.848936	0.0320289	0.0399349	0.422537	0.931452	-0.113156	0.146036	0.438427	0.976292	0.109544	0.112423	0.329863	0.979036	0.238304	0.156763	0.128473	0.813874	0.259367	0.177943	0.144955	0.981361
OPGS008193	ENSG00000259869	AL022344.1	10	42751178	42754693	q11.21	20	0.109	0.293	0.0680742	0.045864	0.13774	0.848936	0.0829043	0.049138	0.0915699	0.832407	-0.115783	0.25465	0.649342	0.983031	0.129931	0.1747	0.457037	0.986577	-0.133296	0.587316	0.820456	0.981931	-0.424551	0.321688	0.186915	0.981361
OPGS005405	ENSG00000175567	UCP2	11	73974061	73982843	q13.4	47	0.246	0.507	0.0410091	0.0276619	0.138204	0.848936	0.0402833	0.0295522	0.172844	0.877241	0.112724	0.185468	0.54333	0.978823	0.124318	0.106086	0.241255	0.967872	0.0748824	0.311234	0.809867	0.981931	-0.198158	0.178144	0.26599	0.981361
OPGS008112	ENSG00000158195	WASF2	1	27404230	27490167	p36.11	9	0.112	0.28	0.0575477	0.0388292	0.138321	0.848936	0.0601696	0.0403355	0.13577	0.861067	0.160892	0.38923	0.679343	0.984041	-0.0103969	0.176678	0.953075	0.997678	0.161902	0.565406	0.774612	0.979457	0.0585599	0.399627	0.883498	0.989953
OPGS007392	ENSG00000205930	C21orf62-AS1	21	32772100	33019751	q22.11	22	0.136	0.315	-0.0504106	0.0340167	0.138358	0.848936	-0.0475998	0.0365637	0.192973	0.879582	-0.204191	0.167975	0.224136	0.947803	-0.0512999	0.150411	0.733055	0.986577	0.0694934	0.267514	0.795038	0.981931	0.140107	0.215286	0.51518	0.988018
OPGS004263	ENSG00000181634	TNFSF15	9	114784652	114806039	q32	40	0.397	0.624	0.0277047	0.0186953	0.138365	0.848936	0.0287964	0.0201911	0.153814	0.863975	0.21528	0.106498	0.0432324	0.899888	0.0348938	0.0737498	0.636115	0.986577	-0.323181	0.130541	0.0132976	0.671512	0.032098	0.117772	0.785204	0.988018
OPGS003757	ENSG00000266066		17	62136972	62140639	q23.2	33	0.569	0.734	-0.0219517	0.0148152	0.13842	0.848936	-0.031761	0.0165286	0.0546585	0.781951	0.0122405	0.0637748	0.847794	0.99583	-0.020115	0.0502122	0.688715	0.986577	0.0764846	0.0880228	0.384892	0.909834	0.122915	0.0933877	0.188115	0.981361
OPGS004739	ENSG00000160781	PAQR6	1	156243320	156248117	q22	45	0.318	0.567	-0.0320646	0.0216453	0.138509	0.848936	-0.0362081	0.0232053	0.118681	0.847039	-0.0751273	0.13154	0.567906	0.978823	0.0386462	0.0875675	0.658973	0.986577	0.077296	0.153093	0.613632	0.945804	-0.101116	0.15472	0.513407	0.988018
OPGS003959	ENSG00000160856	FCRL3	1	157674321	157700769	q23.1	57	0.48	0.678	-0.0249181	0.0168305	0.138732	0.848936	-0.0246071	0.0183633	0.18024	0.877241	-0.128754	0.100488	0.200092	0.94656	0.0493687	0.0602782	0.412779	0.982682	-0.0577276	0.109797	0.599049	0.943671	-0.0648288	0.0988631	0.511989	0.988018
OPGS008379	ENSG00000231205		19	20397334	20409959	p12	14	0.104	0.277	-0.0558256	0.0377068	0.138735	0.848936	-0.0349702	0.0414002	0.398286	0.931452	-0.879078	0.331962	0.0080939	0.712636	-0.0994353	0.19628	0.612436	0.986577	-0.00871992	0.147586	0.952885	0.994545	-0.208996	0.164523	0.203972	0.981361
OPGS008259	ENSG00000149474	KAT14	20	18137228	18188387	p11.23	19	0.108	0.325	-0.065125	0.0440018	0.138859	0.848936	-0.0519541	0.0478788	0.27787	0.924754	-0.433534	0.217623	0.0463568	0.90946	0.00315613	0.162907	0.984543	0.998952	0.443488	0.364337	0.22351	0.878086	-0.224075	0.278996	0.421889	0.981361
OPGS004530	ENSG00000170915	PAQR8	6	52361421	52407777	p12.2	131	0.349	0.582	-0.0276064	0.0186555	0.138927	0.848936	-0.0241017	0.0209878	0.250818	0.913957	-0.151898	0.0920068	0.09875	0.910784	-0.000348659	0.0613372	0.995465	0.999104	-0.0268136	0.106768	0.801707	0.981931	0.00201016	0.0899795	0.982177	0.998944
OPGS004704	ENSG00000156510	HKDC1	10	69220332	69267552	q22.1	29	0.323	0.503	-0.0292677	0.0197922	0.139207	0.848936	-0.0154421	0.0226467	0.49532	0.940176	-0.0991329	0.0643492	0.123427	0.924749	-0.132264	0.0765465	0.0840089	0.898764	0.0429652	0.107723	0.690005	0.959851	0.01019	0.102983	0.92118	0.992434
OPGS004312	ENSG00000228668		7	38345030	38345499	p14.1	52	0.387	0.617	0.0377229	0.0255126	0.139248	0.848936	0.0394125	0.0275533	0.152599	0.863975	-0.133643	0.132888	0.314568	0.962768	0.0167525	0.0993893	0.866147	0.989505	0.286464	0.285928	0.316405	0.891272	0.194385	0.146654	0.185016	0.981361
OPGS006375	ENSG00000186480	INSIG1	7	155297776	155310235	q36.3	25	0.182	0.421	0.0387737	0.0262288	0.13933	0.848936	0.0565648	0.0293755	0.0541573	0.778499	0.00619216	0.112867	0.956248	0.996218	-0.201629	0.091421	0.0274192	0.865753	0.430172	0.17748	0.0153598	0.671512	0.0046923	0.129337	0.971059	0.996079
OPGS004139	ENSG00000227242		1	147019656	147056593	q21.1	68	0.426	0.671	0.0371524	0.0251351	0.139379	0.848936	0.0232597	0.0278566	0.403729	0.931452	-0.0806351	0.110696	0.466344	0.976292	0.0114424	0.0934407	0.902538	0.991595	0.508411	0.150557	0.00073319	0.480754	0.219938	0.142943	0.123892	0.981361
OPGS008093	ENSG00000165644	COMTD1	10	75233641	75236030	q22.2	19	0.113	0.199	-0.046972	0.0318054	0.139715	0.848936	-0.0818396	0.0348905	0.0189958	0.672427	0.0248335	0.150213	0.86869	0.99583	0.245533	0.11791	0.037308	0.865753	-0.00630612	0.233978	0.978498	0.996367	0.0964918	0.186072	0.604059	0.988018
OPGS005975	ENSG00000131711	MAP1B	5	72107234	72209565	q13.2	45	0.205	0.44	-0.0350274	0.0237236	0.139815	0.848936	-0.0348663	0.0264916	0.188132	0.877241	0.188542	0.103849	0.0694415	0.90946	-0.146677	0.0834282	0.0787265	0.896204	-0.250011	0.149991	0.0955458	0.790539	0.0268611	0.122086	0.825858	0.989953
OPGS004874	ENSG00000007341	ST7L	1	112523514	112620825	p13.2	64	0.301	0.556	0.0333032	0.0225834	0.140299	0.848936	0.0374968	0.0243002	0.122815	0.847762	0.158648	0.148582	0.285634	0.959032	-0.071609	0.087884	0.41518	0.983247	0.0159121	0.18188	0.930285	0.994545	0.0817875	0.130451	0.530686	0.988018
OPGS005291	ENSG00000156110	ADK	10	74151202	74709963	q22.2	25	0.257	0.48	-0.0592775	0.0402513	0.140836	0.848936	-0.0453793	0.047193	0.336266	0.929949	0.0951643	0.168533	0.572303	0.978823	-0.117589	0.09907	0.235254	0.967872	-0.144391	0.319454	0.651273	0.94845	-0.282897	0.22132	0.201169	0.981361
OPGS004564	ENSG00000183060	LYSMD4	15	99715697	99733561	q26.3	55	0.343	0.584	-0.0290468	0.0197237	0.140836	0.848936	-0.0301661	0.022025	0.170801	0.877241	-0.10291	0.0908001	0.257061	0.959032	0.0429177	0.0691602	0.534893	0.986577	-0.00424542	0.111092	0.969516	0.994545	-0.101934	0.103479	0.324591	0.981361
OPGS003998	ENSG00000198919	DZIP3	3	108589705	108694840	q13.13	98	0.464	0.691	-0.0261092	0.0177305	0.140869	0.848936	-0.0166416	0.0189746	0.380463	0.931452	-0.105057	0.0987945	0.287606	0.959032	-0.0802364	0.0718263	0.263956	0.968502	0.0159816	0.22118	0.942398	0.994545	-0.148767	0.111085	0.180502	0.981361
OPGS006164	ENSG00000171109	MFN1	3	179347709	179394936	q26.33	33	0.193	0.352	-0.0408071	0.0277135	0.140896	0.848936	-0.0556558	0.0298124	0.0619198	0.78388	0.181421	0.174304	0.297954	0.959032	-0.104352	0.105996	0.324875	0.979036	0.189323	0.238238	0.426799	0.9151	0.241698	0.175202	0.167729	0.981361
OPGS003600	ENSG00000005020	SKAP2	7	26667068	26995239	p15.2	151	0.693	0.817	-0.0206345	0.0140177	0.141013	0.848936	-0.0158417	0.0154183	0.304204	0.927172	-0.0244019	0.0755076	0.746565	0.994797	-0.0423377	0.0480457	0.378211	0.980652	-0.0447976	0.0967261	0.643265	0.94845	-0.068566	0.0798279	0.390383	0.981361
OPGS004807	ENSG00000104763	ASAH1	8	18055992	18084998	p22	55	0.309	0.564	0.0407526	0.0276882	0.141065	0.848936	0.0364946	0.0300591	0.224711	0.908541	0.106943	0.146775	0.466232	0.976292	0.154114	0.107692	0.15241	0.95531	-0.00242694	0.198765	0.990258	0.998095	-0.149275	0.163439	0.361065	0.981361
OPGS007408	ENSG00000101247	NDUFAF5	20	13785007	13821580	p12.1	59	0.135	0.334	0.0493234	0.0335142	0.141097	0.848936	0.045968	0.0358881	0.200239	0.889208	0.286885	0.233373	0.218959	0.94656	0.092282	0.130586	0.479768	0.986577	0.117152	0.313279	0.70844	0.968872	-0.149975	0.199062	0.451206	0.981361
OPGS004081	ENSG00000168405		6	25081862	25138081	p22.3	99	0.443	0.644	-0.0345653	0.0234959	0.14126	0.848936	-0.0395345	0.0256142	0.122719	0.847762	0.0538753	0.0916558	0.556666	0.978823	-0.0177044	0.0983282	0.85711	0.989505	-0.522706	0.213095	0.0141701	0.671512	0.182842	0.160422	0.254387	0.981361
OPGS007377	ENSG00000206560	ANKRD28	3	15667236	15859771	p25.1	24	0.137	0.271	-0.0440342	0.0299473	0.141456	0.848936	-0.0463687	0.0314955	0.140959	0.863975	0.0380354	0.250306	0.879222	0.99583	-0.182485	0.150327	0.224779	0.967824	0.637604	0.594194	0.283245	0.885993	0.077921	0.154567	0.614175	0.988018
OPGS007685	ENSG00000187837	H1-2	6	26054760	26056470	p22.2	30	0.126	0.347	0.0542706	0.0369394	0.141784	0.848936	0.0685738	0.0409854	0.094302	0.834928	0.0252634	0.180704	0.888814	0.99583	-0.0500657	0.125841	0.690741	0.986577	0.0568668	0.246962	0.817886	0.981931	0.0477991	0.197868	0.809113	0.989953
OPGS004458	ENSG00000172183	ISG20	15	88635670	88656483	q26.1	50	0.361	0.592	-0.029132	0.0198306	0.141822	0.848936	-0.0173736	0.0217992	0.425462	0.931452	-0.0460885	0.0885016	0.602531	0.978823	-0.0557273	0.0717374	0.437263	0.986577	0.00776672	0.164311	0.962299	0.994545	-0.265008	0.116946	0.0234467	0.858817
OPGS007601	ENSG00000049759	NEDD4L	18	58044226	58401540	q21.31	18	0.129	0.348	-0.0440625	0.029995	0.141834	0.848936	-0.033734	0.032892	0.30508	0.927172	-0.0437127	0.128315	0.733355	0.991515	-0.0458064	0.106518	0.66717	0.986577	-0.416146	0.34417	0.226614	0.881136	-0.205347	0.187203	0.272676	0.981361
OPGS006411	ENSG00000174136	RGMB	5	98768650	98798643	q15	71	0.18	0.4	0.0423119	0.0288048	0.141855	0.848936	0.0353989	0.0316345	0.263142	0.91693	0.040094	0.157089	0.798545	0.99583	0.0563517	0.0976129	0.563739	0.986577	0.146785	0.212865	0.490466	0.928412	0.158415	0.169097	0.348848	0.981361
OPGS006124	ENSG00000149289	ZC3H12C	11	110093392	110171841	q22.3	22	0.196	0.444	0.0432561	0.0294508	0.141899	0.848936	0.0515115	0.0316743	0.103888	0.839422	0.0317134	0.174177	0.855523	0.99583	0.117231	0.119881	0.328126	0.979036	-0.515794	0.251164	0.0400135	0.716591	-0.0568033	0.167756	0.734906	0.988018
OPGS005577	ENSG00000185127	C6orf120	6	169702126	169706360	q27	91	0.232	0.444	-0.0344349	0.0234565	0.142095	0.848936	-0.0448444	0.0258976	0.0833448	0.832407	0.121683	0.12474	0.329319	0.962768	-0.041808	0.083692	0.617394	0.986577	-0.427091	0.239667	0.0747459	0.76444	0.0993913	0.10061	0.323208	0.981361
OPGS006683	ENSG00000256379		14	21903077	21904598	q11.2	20	0.166	0.387	-0.0422948	0.0288358	0.142445	0.848936	-0.0545091	0.0313459	0.0820427	0.832407	0.060005	0.159526	0.706808	0.986349	-0.0761552	0.105538	0.470548	0.986577	0.173156	0.23081	0.453127	0.921057	0.193369	0.16927	0.2533	0.981361
OPGS007329	ENSG00000040199	PHLPP2	16	71637835	71724701	q22.2	69	0.138	0.364	-0.0506138	0.0345086	0.142457	0.848936	-0.0578843	0.0365876	0.113632	0.84597	0.156052	0.197182	0.428705	0.973808	0.0507773	0.149941	0.734874	0.986577	-0.1542	0.414851	0.710116	0.969848	-0.26714	0.259678	0.303604	0.981361
OPGS007973	ENSG00000123159	GIPC1	19	14477760	14496149	p13.12	20	0.116	0.331	-0.0561278	0.0382733	0.142512	0.848936	-0.0585716	0.0437978	0.181119	0.877241	0.104701	0.145006	0.470264	0.976292	-0.250293	0.128779	0.0519451	0.865753	0.577901	0.385683	0.134033	0.816005	-0.00513879	0.148655	0.972424	0.996357
OPGS007626	ENSG00000173083	HPSE	4	83292461	83335153	q21.23	23	0.128	0.204	0.0729032	0.049723	0.142597	0.848936	0.0352018	0.0526101	0.503427	0.940176	0.613869	0.279524	0.0280828	0.844972	0.0835373	0.233954	0.721041	0.986577	0.0224496	0.504556	0.964511	0.994545	0.843986	0.369142	0.0222342	0.858817
OPGS005965	ENSG00000159648	TEPP	16	57976435	57988116	q21	50	0.205	0.381	-0.038758	0.0264433	0.142729	0.848936	-0.0300649	0.0294856	0.307895	0.92839	-0.25815	0.169209	0.127103	0.924749	-0.0320752	0.078792	0.683944	0.986577	-0.0996099	0.143649	0.488044	0.928412	-0.0664075	0.172047	0.699508	0.988018
OPGS004274	ENSG00000182919	C11orf54	11	93741591	93764749	q21	64	0.394	0.603	0.0268658	0.0183459	0.143085	0.849205	0.0215385	0.020031	0.282258	0.924754	-0.0107488	0.0989267	0.913476	0.996218	0.0949325	0.0700859	0.175571	0.95531	0.041071	0.120876	0.734023	0.973445	0.0378111	0.100902	0.707862	0.988018
OPGS007520	ENSG00000089902	RCOR1	14	102592649	102730561	q32.31	37	0.131	0.316	0.0503786	0.0344053	0.143121	0.849205	0.0314352	0.0377771	0.40534	0.931452	-0.0346885	0.142955	0.808274	0.99583	0.310095	0.125947	0.0138128	0.865753	-0.0712256	0.321126	0.82447	0.981931	0.0630761	0.217979	0.7723	0.988018
OPGS008457	ENSG00000214688	C10orf105	10	71711701	71737824	q22.1	22	0.103	0.287	0.0509539	0.0348566	0.143792	0.851144	0.0493004	0.0370917	0.183799	0.877241	-0.0995105	0.227334	0.661583	0.984041	0.284737	0.152856	0.0624933	0.865753	0.170702	0.376335	0.650123	0.94845	-0.176424	0.196871	0.370179	0.981361
OPGS008036	ENSG00000169902	TPST1	7	66205317	66420543	q11.21	14	0.115	0.309	-0.0509907	0.0349062	0.144073	0.851144	-0.0653151	0.0377944	0.0839578	0.832407	-0.121718	0.211123	0.56426	0.978823	0.0519629	0.152094	0.732615	0.986577	0.0486703	0.651186	0.940421	0.994545	0.0611138	0.138683	0.659449	0.988018
OPGS004007	ENSG00000279170	TSTD3	6	99520976	99589899	q16.2	81	0.461	0.694	0.0288136	0.019727	0.14412	0.851144	0.0311827	0.0216813	0.150368	0.863975	-0.003914	0.104483	0.970118	0.996218	0.0305693	0.0671013	0.648699	0.986577	-0.231807	0.169435	0.171276	0.842136	0.140139	0.10626	0.187228	0.981361
OPGS004103	ENSG00000176531	PHLDB3	19	43474341	43504935	q13.31	36	0.437	0.668	0.0261495	0.017904	0.144141	0.851144	0.0248955	0.01945	0.200556	0.889807	-0.00276189	0.0808029	0.972733	0.996218	0.0863841	0.075992	0.255642	0.968329	-0.038193	0.139942	0.784914	0.981931	0.0370897	0.103001	0.718781	0.988018
OPGS007361	ENSG00000158864	NDUFS2	1	161197104	161214723	q23.3	16	0.137	0.355	0.0460002	0.0315503	0.144842	0.851613	0.0410581	0.0345662	0.234908	0.91171	-0.088438	0.1844	0.631513	0.981012	0.057287	0.108222	0.596564	0.986577	0.329328	0.19902	0.0979756	0.790539	0.0351945	0.198974	0.859603	0.989953
OPGS004472	ENSG00000182621	PLCB1	20	8077251	8968360	p12.3	55	0.36	0.572	0.0286391	0.0196453	0.144892	0.851613	0.0175347	0.0219314	0.423986	0.931452	0.126751	0.0833284	0.128234	0.924749	0.061046	0.0683787	0.371983	0.980652	-0.0669686	0.135994	0.622411	0.947688	0.0811682	0.102328	0.427654	0.981361
OPGS005042	ENSG00000269834	ZNF528-AS1	19	52388836	52397807	q13.41	15	0.283	0.451	-0.0282088	0.0193526	0.144944	0.851613	-0.0101615	0.0218872	0.642457	0.957635	-0.0381436	0.118969	0.7485	0.994797	-0.179907	0.0700547	0.0102261	0.865753	-0.122594	0.0840731	0.144791	0.821499	0.0318806	0.0789773	0.686457	0.988018
OPGS005305	ENSG00000286691	AL590009.1	6	110019904	110040244	q21	16	0.256	0.499	0.0393052	0.0269846	0.145232	0.851613	0.0385295	0.0294952	0.191452	0.879582	0.0444784	0.0996606	0.655382	0.984041	0.0734851	0.107481	0.494164	0.986577	-0.314296	0.488543	0.520008	0.929489	-0.0461897	0.184505	0.802321	0.989953
OPGS007457	ENSG00000099338	CATSPERG	19	38335775	38370943	q13.2	39	0.134	0.271	-0.0740937	0.0508781	0.14531	0.851613	-0.114204	0.0554317	0.0393726	0.744865	-0.160324	0.254784	0.529182	0.978823	0.47949	0.191409	0.0122432	0.865753	-0.0405206	0.383657	0.915886	0.993198	-0.163084	0.309056	0.597719	0.988018
OPGS007511	ENSG00000135723	FHOD1	16	67229387	67247481	q22.1	7	0.132	0.25	0.244793	0.1681	0.145328	0.851613	0.139763	0.174529	0.423249	0.931452	5.25389	1.6305	0.00127186	0.5702	0.336789	0.810344	0.677693	0.986577	-2.83886	6.98268	0.684333	0.957231	1.43979	1.42406	0.311992	0.981361
OPGS005720	ENSG00000125734	GPR108	19	6729914	6737580	p13.3	23	0.22	0.464	-0.0430516	0.029574	0.145468	0.851613	-0.035777	0.0321651	0.266014	0.91693	-0.03922	0.170141	0.817691	0.99583	-0.0579309	0.105438	0.58271	0.986577	-0.0579651	0.246321	0.813958	0.981931	-0.222357	0.172606	0.197666	0.981361
OPGS005617	ENSG00000107099	DOCK8	9	214854	465259	p24.3	40	0.227	0.47	-0.0366809	0.0252183	0.145798	0.851613	-0.0426767	0.0271807	0.116389	0.84597	0.0801209	0.139963	0.567023	0.978823	-0.0583652	0.092877	0.529733	0.986577	-0.0830928	0.370351	0.822475	0.981931	0.0806962	0.153998	0.600273	0.988018
OPGS006135	ENSG00000079950	STX7	6	132445867	132513198	q23.2	27	0.195	0.436	0.0437813	0.0301019	0.145826	0.851613	0.0390959	0.0323208	0.226425	0.908675	0.328211	0.169676	0.0530717	0.90946	-0.137853	0.117968	0.242581	0.967872	0.731179	0.321833	0.0230912	0.671512	0.0296701	0.187762	0.874441	0.989953
OPGS006587	ENSG00000235531	MSC-AS1	8	71828167	72118393	q13.3	27	0.171	0.393	-0.043744	0.0300994	0.146135	0.851613	-0.049646	0.032617	0.127987	0.856552	-0.177818	0.173574	0.305621	0.961953	-0.0381263	0.107695	0.723323	0.986577	0.33989	0.229414	0.138459	0.821499	0.0696556	0.204302	0.733145	0.988018
OPGS008494	ENSG00000255571	MIR9-3HG	15	89361579	89424983	q26.1	16	0.102	0.315	0.0486543	0.0334892	0.146269	0.851613	0.0539657	0.0374063	0.149108	0.863975	0.114494	0.13939	0.411423	0.969954	-0.0706112	0.11982	0.555654	0.986577	0.449577	0.221753	0.042624	0.723723	-0.185787	0.177201	0.294429	0.981361
OPGS006548	ENSG00000175866	BAIAP2	17	81035122	81117434	q25.3	31	0.173	0.41	-0.0427786	0.0294473	0.146303	0.851613	-0.0458895	0.0323608	0.156174	0.863975	-0.234532	0.199061	0.238719	0.954749	-0.0891447	0.0912078	0.328381	0.979036	0.117759	0.278317	0.672213	0.952597	0.239118	0.162759	0.14179	0.981361
OPGS004131	ENSG00000169629	RGPD8	2	112368369	112434488	q14.1	66	0.428	0.605	0.0388207	0.0267362	0.146504	0.851773	0.0345876	0.0282728	0.221197	0.901646	-0.154409	0.173106	0.372396	0.96381	0.0440633	0.112833	0.696154	0.986577	0.337106	0.313358	0.282024	0.885993	0.354719	0.205221	0.0839029	0.946133
OPGS005641	ENSG00000126858	RHOT1	17	32142454	32253374	q11.2	32	0.225	0.446	0.0411537	0.028384	0.147089	0.853894	0.0382395	0.0306616	0.212344	0.89094	0.230374	0.146946	0.11694	0.91959	-0.0135899	0.11251	0.903858	0.991797	0.3123	0.233407	0.180895	0.847894	-0.21282	0.179086	0.234689	0.981361
OPGS004697	ENSG00000188171	ZNF626	19	20619939	20661596	p12	42	0.324	0.563	-0.037267	0.0257115	0.147217	0.853894	-0.0230397	0.0292411	0.430742	0.931452	-0.0689553	0.0837298	0.410198	0.969954	-0.18021	0.0883717	0.0414278	0.865753	0.0247424	0.19126	0.897069	0.993198	0.101149	0.155292	0.514824	0.988018
OPGS004337	ENSG00000274512	TBC1D3L	17	37978155	37989060	q12	50	0.382	0.563	0.109559	0.0756287	0.147436	0.854156	0.128194	0.0829831	0.12239	0.847762	-0.304472	0.316148	0.335513	0.962768	0.430278	0.317791	0.175747	0.95531	0.927866	0.630795	0.141306	0.821499	-0.485781	0.386595	0.208912	0.981361
OPGS005877	ENSG00000133818	RRAS2	11	14277922	14364506	p15.2	73	0.211	0.446	0.0399258	0.027593	0.147911	0.855893	0.0433953	0.0302396	0.151274	0.863975	0.158787	0.121629	0.19172	0.94656	-0.140403	0.106262	0.186407	0.95531	0.290138	0.210261	0.167619	0.840423	0.0184633	0.163563	0.910124	0.992204
OPGS004511	ENSG00000180104	EXOC3	5	443175	471937	p15.33	49	0.352	0.598	-0.0277368	0.0191996	0.148554	0.857448	-0.0299295	0.0211612	0.157256	0.8642	-0.13056	0.0807991	0.106125	0.910784	0.0138599	0.0684125	0.839453	0.989478	0.401787	0.216296	0.0632289	0.748913	0.00565735	0.109008	0.95861	0.995646
OPGS006099	ENSG00000162384	CZIB	1	53214099	53220634	p32.3	20	0.198	0.449	0.0407338	0.0281968	0.148563	0.857448	0.0315926	0.0307403	0.304079	0.927172	0.140087	0.143892	0.330277	0.962768	0.106947	0.101539	0.292225	0.977582	-0.0566754	0.233549	0.808261	0.981931	0.0326056	0.174814	0.85204	0.989953
OPGS008431	ENSG00000226950	DANCR	4	52712325	52723623	q12	15	0.103	0.292	0.057681	0.0399418	0.148704	0.857448	0.0308265	0.0445726	0.489188	0.937502	0.0698415	0.182656	0.702189	0.986349	0.0585465	0.124652	0.638584	0.986577	0.288493	0.263811	0.274148	0.883285	0.846231	0.274574	0.00205629	0.680616
OPGS006964	ENSG00000166821	PEX11A	15	89677764	89690783	q26.1	42	0.153	0.349	0.0422253	0.0292868	0.149363	0.860238	0.0388978	0.0315853	0.218131	0.897797	-0.222211	0.153553	0.14786	0.925124	0.276043	0.118412	0.0197422	0.865753	0.316743	0.563846	0.574284	0.934276	-0.0127304	0.149779	0.932266	0.992434
OPGS008421	ENSG00000053108	FSTL4	5	133196455	133612541	q31.1	21	0.103	0.325	0.0512401	0.0355574	0.14957	0.860419	0.0411294	0.0390937	0.292767	0.924754	0.152385	0.192379	0.428295	0.973808	-0.0850515	0.129063	0.509903	0.986577	0.449334	0.226478	0.0472549	0.726637	0.17994	0.190221	0.344171	0.981361
OPGS006851	ENSG00000184500	PROS1	3	93873051	93980003	q11.1	39	0.158	0.392	-0.058289	0.0405321	0.150407	0.862482	-0.0857296	0.044065	0.051712	0.777537	0.333503	0.230558	0.148037	0.925124	-0.0565283	0.153304	0.712326	0.986577	0.386521	0.296428	0.192258	0.854316	0.0592147	0.226211	0.7935	0.989448
OPGS003974	ENSG00000107771	CCSER2	10	84328586	84518521	q23.1	131	0.472	0.58	-0.0244573	0.0170074	0.150423	0.862482	-0.0207595	0.0187786	0.268949	0.918891	-0.100379	0.112451	0.372045	0.96381	-0.0227118	0.0541364	0.674829	0.986577	-0.176879	0.11803	0.133981	0.816005	0.014239	0.090645	0.875177	0.989953
OPGS005737	ENSG00000112425	EPM2A	6	145382535	145736023	q24.3	99	0.219	0.469	-0.0394855	0.02746	0.150455	0.862482	-0.0755235	0.0311119	0.0152042	0.672427	-0.173029	0.153641	0.260084	0.959032	0.0820776	0.0762528	0.281754	0.973194	0.377356	0.172595	0.0287894	0.671512	0.177163	0.156666	0.258127	0.981361
OPGS003724	ENSG00000140450	ARRDC4	15	97960703	97973833	q26.2	95	0.586	0.759	-0.0214288	0.0149261	0.1511	0.86507	-0.0248512	0.0164367	0.13055	0.858098	-0.00854256	0.0619082	0.89025	0.99583	0.00354879	0.0512782	0.944825	0.997678	0.0268337	0.131652	0.838492	0.984886	-0.0168971	0.110194	0.87813	0.989953
OPGS008324	ENSG00000265808	SEC22B	1	120150898	120176520	p12	6	0.106	0.211	-0.166193	0.115806	0.151259	0.86507	-0.10541	0.123245	0.392391	0.931452	-0.387465	0.777919	0.618429	0.979013	-0.412202	0.477263	0.387765	0.981234	-2.00119	1.14595	0.080757	0.770498	-0.860342	0.732955	0.240475	0.981361
OPGS006003	ENSG00000165275	TRMT10B	9	37753803	37778972	p13.2	31	0.203	0.439	-0.0353445	0.0246505	0.151621	0.865703	-0.0362174	0.0275338	0.188382	0.877241	-0.214366	0.103141	0.0376743	0.863868	-0.0400581	0.0879764	0.648873	0.986577	0.278102	0.174794	0.111603	0.802913	0.0897921	0.122365	0.463067	0.981361
OPGS007889	ENSG00000213923	CSNK1E	22	38290691	38318084	q13.1	10	0.119	0.333	-0.0444467	0.0310211	0.151918	0.865703	-0.0533235	0.0338815	0.115529	0.84597	0.0178802	0.166292	0.914374	0.996218	0.10871	0.107185	0.310473	0.979036	-0.232036	0.212964	0.275908	0.884099	-0.190459	0.223391	0.393892	0.981361
OPGS004561	ENSG00000196151	WDSUB1	2	159235798	159286703	q24.2	114	0.343	0.573	-0.031759	0.0221713	0.152018	0.865703	-0.0299209	0.0240901	0.214221	0.892405	0.164723	0.126472	0.192763	0.94656	-0.16948	0.0875061	0.0527721	0.865753	0.0772574	0.160195	0.629613	0.947688	-0.0628877	0.115234	0.585245	0.988018
OPGS007929	ENSG00000049089	COL9A2	1	40300489	40317813	p34.2	29	0.117	0.346	0.0492461	0.0343966	0.152225	0.865703	0.0379256	0.0378035	0.31575	0.929949	0.313529	0.202171	0.120946	0.922194	0.06047	0.11718	0.605825	0.986577	-0.125118	0.236129	0.596202	0.942608	0.136082	0.185408	0.462973	0.981361
OPGS007359	ENSG00000242498	ARPIN	15	89895006	89912952	q26.1	7	0.137	0.323	0.118599	0.0828619	0.15235	0.865703	0.0548604	0.0884151	0.534937	0.94747	0.66746	0.546197	0.221702	0.947803	0.106184	0.372402	0.775543	0.986577	1.39451	0.733737	0.0573593	0.739313	0.823513	0.448048	0.0660619	0.937423
OPGS006626	ENSG00000066933	MYO9A	15	71822291	72118577	q23	66	0.169	0.378	0.0431222	0.0301486	0.152624	0.865703	0.044395	0.0325858	0.173071	0.877241	-0.227407	0.163347	0.163871	0.940361	0.162159	0.115378	0.159885	0.95531	-0.226255	0.263169	0.389937	0.912744	0.182046	0.182564	0.318685	0.981361
OPGS008511	ENSG00000149534	MS4A2	11	60088261	60098467	q12.1	19	0.101	0.318	0.0537073	0.0375551	0.15269	0.865703	0.0386492	0.0419981	0.357436	0.929949	-0.0765477	0.166611	0.645918	0.983031	0.0395303	0.132627	0.76566	0.986577	0.376059	0.227228	0.097927	0.790539	0.326942	0.187938	0.0819242	0.937423
OPGS003830	ENSG00000119599	DCAF4	14	72926377	72959703	q24.2	176	0.538	0.738	0.0230609	0.0161291	0.152781	0.865703	0.0388315	0.0179375	0.0304014	0.713897	-0.151481	0.103419	0.142996	0.925124	0.000713456	0.0503618	0.988697	0.998952	-0.120526	0.101214	0.23373	0.88265	-0.0383875	0.0848004	0.650779	0.988018
OPGS007603	ENSG00000131236	CAP1	1	40040233	40072649	p34.2	30	0.129	0.35	-0.0667478	0.0467301	0.153186	0.866995	-0.104206	0.0522689	0.0461906	0.765735	0.126961	0.211572	0.548449	0.978823	-0.130181	0.158422	0.411229	0.982682	0.157461	0.278763	0.572172	0.933723	0.524003	0.25533	0.0401446	0.9259
OPGS005243	ENSG00000247828	TMEM161B-AS1	5	88268843	88439337	q14.3	91	0.262	0.503	-0.0333119	0.0233401	0.153511	0.867832	-0.0381876	0.0252776	0.130858	0.858098	0.0376919	0.126626	0.765961	0.99583	0.000493287	0.095468	0.995877	0.999104	0.00715812	0.140158	0.959268	0.994545	-0.067929	0.150053	0.650765	0.988018
OPGS006940	ENSG00000235290		6	29956596	29958570	p22.1	6	0.154	0.345	0.0418152	0.0293444	0.154162	0.869011	0.0256927	0.0314998	0.414703	0.931452	0.0340404	0.167617	0.839069	0.99583	0.180313	0.127738	0.158073	0.95531	0.62027	0.281764	0.0277089	0.671512	-0.0156473	0.154345	0.91925	0.992204
OPGS007662	ENSG00000238142	BX284668.5	1	16887535	16896642	p36.13	15	0.127	0.315	0.0645787	0.0453215	0.154185	0.869011	0.0733046	0.047206	0.120455	0.847762	0.617067	0.375479	0.100298	0.910784	-0.241062	0.216077	0.26458	0.968502	2.66955	1.83027	0.144687	0.821499	-0.186566	0.369523	0.613641	0.988018
OPGS005812	ENSG00000136122	BORA	13	72727749	72756198	q21.33	34	0.214	0.219	0.041989	0.0294759	0.154297	0.869011	0.0316029	0.0307836	0.304602	0.927172	0.117922	0.195902	0.547214	0.978823	0.23198	0.166913	0.164581	0.95531	-0.704379	0.565649	0.213037	0.877712	0.161415	0.183284	0.378491	0.981361
OPGS005680	ENSG00000160294	MCM3AP	21	46235133	46286297	q22.3	14	0.222	0.465	-0.0797726	0.0560396	0.15459	0.869011	-0.0978604	0.0633737	0.122545	0.847762	0.0145516	0.157071	0.926187	0.996218	-0.221438	0.219436	0.312915	0.979036	-0.471102	0.714413	0.509623	0.928543	0.66265	0.430776	0.123983	0.981361
OPGS005542	ENSG00000073150	PANX2	22	50170731	50180295	q13.33	36	0.234	0.471	0.039564	0.0277944	0.154605	0.869011	0.061223	0.0300787	0.0418079	0.744865	0.0999946	0.165207	0.545	0.978823	-0.230909	0.105605	0.0287762	0.865753	0.227119	0.176021	0.196949	0.856761	-0.24072	0.19557	0.218375	0.981361
OPGS005606	ENSG00000246082		3	131361930	131363564	q22.1	35	0.229	0.22	-0.0694754	0.04887	0.155131	0.869777	-0.0381121	0.0568327	0.502474	0.940176	-0.3295	0.268494	0.219742	0.94656	-0.254024	0.124668	0.0415901	0.865753	0.166623	0.215431	0.439263	0.915831	-0.132959	0.351956	0.7056	0.988018
OPGS004802	ENSG00000105186	ANKRD27	19	32597006	32676597	q13.11	39	0.31	0.471	-0.0413385	0.0290843	0.155219	0.869777	-0.030299	0.0330499	0.359267	0.929949	-0.0174478	0.121947	0.886229	0.99583	-0.152312	0.0946375	0.107524	0.928755	-0.0935591	0.144741	0.518026	0.929489	0.152097	0.163521	0.352301	0.981361
OPGS003585	ENSG00000164251	F2RL1	5	76818933	76835315	q13.3	117	0.71	0.849	-0.0211685	0.0149081	0.155626	0.869777	-0.0272104	0.016222	0.0934698	0.832407	0.0615439	0.076736	0.422541	0.973431	0.0205266	0.0552224	0.71011	0.986577	-0.0539884	0.127594	0.672202	0.952597	-0.0403665	0.0877056	0.645337	0.988018
OPGS007914	ENSG00000138085	ATRAID	2	27212041	27217178	p23.3	33	0.118	0.327	0.0457867	0.0322706	0.155946	0.869777	0.0534333	0.0361179	0.13903	0.862492	-0.0126351	0.153512	0.934403	0.996218	0.0939214	0.0998133	0.34672	0.979036	0.194778	0.286974	0.497309	0.928543	-0.240408	0.16504	0.145209	0.981361
OPGS005403	ENSG00000125868	DSTN	20	17570075	17609919	p12.1	68	0.247	0.5	0.0337469	0.0238048	0.156292	0.869777	0.0367421	0.0260253	0.158012	0.8642	-0.00121408	0.169593	0.994288	0.997136	0.0521653	0.0832075	0.530705	0.986577	0.222724	0.15245	0.144024	0.821499	-0.162339	0.126484	0.199325	0.981361
OPGS004902	ENSG00000116062	MSH6	2	47695530	47810063	p16.3	156	0.299	0.529	0.0311909	0.0220041	0.156336	0.869777	0.0444746	0.0231686	0.0549077	0.783233	-0.110292	0.12788	0.38843	0.965747	-0.119904	0.0963888	0.213514	0.963261	-0.00474187	0.497488	0.992395	0.998095	0.0664867	0.198222	0.737312	0.988018
OPGS007023	ENSG00000223745	CCDC18-AS1	1	93262186	93346025	p22.1	20	0.151	0.35	0.0622476	0.0439158	0.156357	0.869777	0.0664915	0.0464689	0.152465	0.863975	-0.457925	0.265803	0.0849249	0.90946	0.0976364	0.175708	0.578433	0.986577	0.665596	0.791984	0.400675	0.9151	0.611752	0.395879	0.122274	0.981361
OPGS004605	ENSG00000177337	DLGAP1-AS1	18	3593732	3598363	p11.31	11	0.339	0.575	-0.0285017	0.0201357	0.156927	0.869777	-0.0524076	0.0224568	0.0196109	0.672427	-0.0855737	0.100168	0.39294	0.96664	0.146939	0.0655373	0.0249569	0.865753	-0.0229889	0.131769	0.861501	0.98892	0.128337	0.107921	0.234372	0.981361
OPGS004345	ENSG00000138468	SENP7	3	101324205	101513241	q12.3	108	0.381	0.62	-0.0259947	0.0183758	0.15718	0.869777	-0.025234	0.0197643	0.201692	0.89094	-0.135151	0.114082	0.236141	0.954486	-0.0149514	0.0751861	0.842373	0.989478	0.272607	0.13654	0.045876	0.72376	-0.138949	0.107024	0.194185	0.981361
OPGS007704	ENSG00000151611	MMAA	4	145599042	145660033	q31.21	39	0.125	0.275	0.0480276	0.0339573	0.157258	0.869777	0.0376544	0.0361382	0.297432	0.926555	0.250878	0.183814	0.172302	0.946534	-0.0754956	0.147593	0.608993	0.986577	0.212047	0.414119	0.608621	0.944403	0.457989	0.230074	0.0465229	0.937423
OPGS007212	ENSG00000102805	CLN5	13	76990660	77019143	q22.3	39	0.143	0.254	-0.0500737	0.0354067	0.15729	0.869777	-0.0415276	0.0399619	0.298721	0.926675	0.0860457	0.213032	0.686279	0.984572	-0.0445079	0.0956806	0.641809	0.986577	-0.579332	0.286395	0.0430892	0.72376	-0.113427	0.195335	0.561458	0.988018
OPGS008525	ENSG00000100225	FBXO7	22	32474676	32498829	q12.3	18	0.101	0.305	0.0498842	0.0352851	0.157435	0.869777	0.0262878	0.0395428	0.506183	0.940176	0.645717	0.187876	0.000588338	0.5702	0.0477364	0.10192	0.639518	0.986577	0.380024	0.240743	0.11444	0.802913	-0.271091	0.224367	0.226951	0.981361
OPGS005204	ENSG00000186792	HYAL3	3	50292831	50299405	p21.31	9	0.265	0.522	-0.0580402	0.0410597	0.157492	0.869777	-0.0642574	0.0480069	0.180732	0.877241	-0.265588	0.13783	0.0539889	0.90946	0.0467964	0.117798	0.691175	0.986577	-0.0267248	0.255808	0.916795	0.993198	0.200061	0.242885	0.410119	0.981361
OPGS003630	ENSG00000036448	MYOM2	8	2045046	2165552	p23.3	77	0.659	0.814	-0.0195779	0.0138501	0.157492	0.869777	-0.0240114	0.0166129	0.148362	0.863975	0.00158218	0.0533435	0.976338	0.996218	-0.0203543	0.0364278	0.576328	0.986577	0.0165362	0.0703435	0.814148	0.981931	-0.00993466	0.0614918	0.871652	0.989953
OPGS006982	ENSG00000269609	RPARP-AS1	10	102435771	102461106	q24.32	60	0.152	0.358	-0.0537569	0.0380298	0.157495	0.869777	-0.0322813	0.0410624	0.431778	0.931452	-0.331985	0.248664	0.181851	0.94656	-0.163072	0.124584	0.190559	0.95531	0.0587135	0.485918	0.903826	0.993198	-0.28315	0.282504	0.316207	0.981361
OPGS005330	ENSG00000132879	FBXO44	1	11654375	11663327	p36.22	20	0.254	0.5	-0.0500423	0.035409	0.157577	0.869777	-0.00576405	0.0381649	0.879952	0.994133	-0.18089	0.167875	0.281246	0.959032	-0.275961	0.14281	0.0533142	0.865753	-0.532127	0.361651	0.141188	0.821499	-0.713762	0.240932	0.00305147	0.680616
OPGS005529	ENSG00000093072	ADA2	22	17178790	17258235	q11.1	11	0.235	0.482	-0.0362538	0.0256902	0.158188	0.871377	-0.0202204	0.0278998	0.468607	0.93175	-0.0514179	0.139313	0.712067	0.986349	-0.256628	0.096623	0.00790788	0.865753	-0.567005	0.240502	0.0183939	0.671512	0.198335	0.141533	0.161112	0.981361
OPGS005377	ENSG00000159388	BTG2	1	203305491	203309602	q32.1	21	0.249	0.496	0.034046	0.0241287	0.158241	0.871377	0.0307477	0.0258504	0.234264	0.91171	0.09972	0.144841	0.491151	0.976292	0.053745	0.0931509	0.563962	0.986577	0.105371	0.244554	0.666564	0.951275	0.00335072	0.158063	0.983087	0.998944
OPGS004573	ENSG00000177508	IRX3	16	54283304	54286787	q12.2	9	0.343	0.52	-0.160392	0.113715	0.1584	0.871377	-0.186922	0.124316	0.132684	0.860303	-0.313219	0.433871	0.470345	0.976292	0.300764	0.474312	0.526011	0.986577	1.12177	1.23824	0.364969	0.905328	-0.383935	0.688664	0.577181	0.988018
OPGS008400	ENSG00000125249	RAP2A	13	97434169	97469128	q32.1	31	0.104	0.318	-0.0579688	0.0411429	0.158846	0.872855	-0.0616101	0.0457873	0.17844	0.877241	0.148461	0.264986	0.575303	0.978823	-0.0740678	0.122122	0.544178	0.986577	-0.0215432	0.242991	0.929353	0.994545	-0.102949	0.266479	0.699251	0.988018
OPGS005387	ENSG00000163660	CCNL1	3	157146508	157160760	q25.31	45	0.248	0.471	-0.0327385	0.0232499	0.159097	0.873086	-0.0284784	0.0254816	0.263737	0.91693	-0.219348	0.159493	0.169044	0.946534	-0.050812	0.0758575	0.502963	0.986577	0.0809698	0.14479	0.576011	0.934276	-0.0594847	0.147258	0.686251	0.988018
OPGS008155	ENSG00000159784	FAM131B	7	143353400	143362770	q34	13	0.11	0.279	0.0491145	0.034892	0.159244	0.873086	0.0601775	0.0373811	0.107433	0.844827	-0.35868	0.21256	0.0915199	0.910784	0.0943282	0.13049	0.469756	0.986577	-0.429537	0.450658	0.340523	0.905328	0.119396	0.233378	0.60893	0.988018
OPGS007184	ENSG00000053524	MCF2L2	3	183178041	183428778	q27.1	24	0.144	0.385	-0.05125	0.0364974	0.160257	0.876023	-0.0520501	0.0402195	0.195614	0.883052	0.00787697	0.142556	0.955935	0.996218	-0.0049105	0.14791	0.973516	0.998733	-0.318461	0.245516	0.194593	0.85467	-0.081203	0.225437	0.718695	0.988018
OPGS006679	ENSG00000213557		9	108040213	108040592	q31.2	28	0.166	0.393	0.0443526	0.0315881	0.160291	0.876023	0.0262175	0.0339901	0.440513	0.93175	0.0779137	0.165456	0.63771	0.981012	0.386918	0.137959	0.00503818	0.865753	-0.313412	0.215572	0.145985	0.821499	0.210954	0.204456	0.302173	0.981361
OPGS006019	ENSG00000285774	AL133444.1	14	54683694	54729339	q22.2	34	0.202	0.423	0.0341932	0.0243569	0.160366	0.876023	0.0428495	0.0270282	0.112884	0.84597	-0.0576679	0.113186	0.610405	0.979013	0.11035	0.0836852	0.187292	0.95531	-0.233716	0.160898	0.146343	0.821806	-0.0264596	0.137414	0.847308	0.989953
OPGS004482	ENSG00000171766	GATM	15	45361124	45402327	q21.1	79	0.358	0.563	0.0299845	0.0213654	0.160494	0.876023	0.0168374	0.0232456	0.468864	0.93175	-0.00363928	0.11086	0.973812	0.996218	0.159419	0.0754637	0.0346411	0.865753	0.233217	0.196248	0.234684	0.88265	0.0216326	0.137016	0.874549	0.989953
OPGS003682	ENSG00000196743	GM2A	5	151212150	151270440	q33.1	91	0.609	0.727	0.0219422	0.0156434	0.160721	0.876287	0.0227021	0.0170224	0.182315	0.877241	0.0783957	0.0714366	0.272459	0.959032	0.0331171	0.0671178	0.621717	0.986577	-0.0360385	0.110377	0.744043	0.974807	-0.0727904	0.0884039	0.410289	0.981361
OPGS005837	ENSG00000230202		6	117998975	117999448	q22.2	47	0.213	0.268	-0.0365325	0.0260606	0.160965	0.876646	-0.00624008	0.0349506	0.858299	0.98912	-0.113148	0.0532921	0.0337399	0.852433	-0.0127506	0.0891725	0.886299	0.989505	-0.0867358	0.102875	0.399164	0.9151	-0.00903419	0.115076	0.937425	0.992434
OPGS005287	ENSG00000176623	RMDN1	8	86468257	86514357	q21.3	40	0.258	0.455	0.0347892	0.0248382	0.161324	0.877627	0.0273618	0.0274801	0.319398	0.929949	0.193871	0.108485	0.0739241	0.90946	-0.0165365	0.100882	0.869795	0.989505	-0.0529706	0.164463	0.747391	0.97545	0.0866224	0.116397	0.456756	0.981361
OPGS006891	ENSG00000175591	P2RY2	11	73218281	73242427	q13.4	8	0.156	0.37	-0.0413296	0.0295354	0.161716	0.878781	-0.0706587	0.0320438	0.0274497	0.710318	0.0829739	0.129858	0.522851	0.978823	0.134929	0.124971	0.280281	0.971893	0.1409	0.314547	0.654193	0.94845	0.148161	0.163716	0.365472	0.981361
OPGS004330	ENSG00000162598	C1orf87	1	59987269	60073770	p32.1	74	0.383	0.521	-0.0306652	0.0219537	0.16247	0.880514	-0.0209064	0.0233274	0.370139	0.931452	0.038373	0.113863	0.736109	0.991515	-0.230482	0.105173	0.0284195	0.865753	-0.224855	0.190908	0.238868	0.88265	0.0311359	0.159027	0.844775	0.989953
OPGS007285	ENSG00000185112	FAM43A	3	194685883	194689037	q29	38	0.14	0.376	-0.0441369	0.0316007	0.162502	0.880514	-0.0364802	0.0349696	0.296857	0.926555	-0.176634	0.160848	0.272141	0.959032	-0.0848383	0.100452	0.398352	0.982682	0.0256228	0.234567	0.913017	0.993198	-0.00899134	0.19518	0.963257	0.995646
OPGS003756	ENSG00000254682	AP002387.2	11	71448542	71452165	q13.4	72	0.569	0.693	0.0230708	0.0165303	0.162814	0.880514	0.0234683	0.0182292	0.197955	0.884669	0.0794308	0.082276	0.334335	0.962768	-0.0106822	0.0567654	0.850734	0.989505	-0.0946271	0.103043	0.358449	0.905328	0.148669	0.104715	0.155682	0.981361
OPGS004242	ENSG00000100373	UPK3A	22	45284949	45295874	q13.31	47	0.403	0.619	-0.0254756	0.0182551	0.162855	0.880514	-0.0309601	0.0203363	0.127907	0.856552	-0.0460635	0.0865261	0.594473	0.978823	-0.0833545	0.0654588	0.20288	0.95531	0.221173	0.110937	0.0461867	0.72376	0.0383427	0.0885946	0.665168	0.988018
OPGS006924	ENSG00000134765	DSC1	18	31129236	31162856	q12.1	31	0.154	0.389	0.0411899	0.0295362	0.16315	0.880514	0.0327158	0.0319009	0.305107	0.927172	-0.0775871	0.170913	0.649859	0.983031	0.0364832	0.110921	0.742224	0.986577	0.0596605	0.258263	0.817309	0.981931	0.420964	0.178268	0.0182057	0.85254
OPGS005775	ENSG00000250673	REELD1	4	146214515	146232267	q31.22	45	0.217	0.472	0.0385779	0.0276638	0.163159	0.880514	0.0332926	0.0298613	0.26489	0.91693	0.150417	0.119838	0.209416	0.94656	-0.031809	0.115512	0.78303	0.986577	0.164704	0.246951	0.504804	0.928543	0.19242	0.213014	0.366355	0.981361
OPGS004624	ENSG00000137364	TPMT	6	18128311	18155077	p22.3	51	0.336	0.565	0.0266951	0.0191487	0.163291	0.880514	0.0214166	0.0217484	0.32475	0.929949	0.103877	0.0709452	0.143144	0.925124	-0.0176133	0.0657549	0.788805	0.986577	0.358889	0.163667	0.0283219	0.671512	-0.0200216	0.0847142	0.813167	0.989953
OPGS006357	ENSG00000146242	TPBG	6	82363206	82367420	q14.1	29	0.183	0.2	-0.0379259	0.0272296	0.163675	0.880709	-0.0227416	0.0292589	0.437008	0.93175	-0.127758	0.238275	0.591834	0.978823	-0.160989	0.113413	0.155756	0.95531	0.0651869	0.241278	0.787027	0.981931	-0.162952	0.125245	0.193236	0.981361
OPGS007596	ENSG00000186854	TRABD2A	2	84821650	84907008	p11.2	24	0.129	0.29	0.0509294	0.0365941	0.164001	0.880709	0.0494367	0.0396962	0.212994	0.89094	0.0465602	0.172429	0.78714	0.99583	0.0711506	0.134952	0.598034	0.986577	0.142608	0.343948	0.67842	0.954002	-0.0275083	0.263102	0.91673	0.992204
OPGS007065	ENSG00000009790	TRAF3IP3	1	209756032	209782320	q32.2	57	0.149	0.379	0.0412984	0.0296742	0.164005	0.880709	0.0468186	0.0339292	0.16762	0.875309	0.323801	0.154912	0.0365976	0.863868	-0.0174189	0.0840745	0.835866	0.98786	-0.0690888	0.155398	0.656615	0.94845	-0.00117811	0.15679	0.994005	0.999897
OPGS004729	ENSG00000129103	SUMF2	7	56064002	56080670	p11.2	79	0.32	0.553	0.0325998	0.0234323	0.164154	0.880709	0.0192463	0.0253005	0.446833	0.93175	-0.0611702	0.120454	0.611573	0.979013	0.110694	0.0997408	0.267078	0.968502	0.446657	0.16179	0.00576734	0.535501	0.111117	0.145912	0.446338	0.981361
OPGS006166	ENSG00000136280	CCM2	7	44999475	45076469	p13	29	0.193	0.425	0.0408918	0.0293973	0.164224	0.880709	0.0568852	0.0325487	0.0805164	0.832407	-0.0824065	0.173989	0.635764	0.981012	0.0951524	0.104464	0.362367	0.979036	-0.135156	0.165891	0.415227	0.9151	-0.12031	0.142471	0.398417	0.981361
OPGS006468	ENSG00000169991	IFFO2	1	18904280	18956676	p36.13	86	0.177	0.413	0.0380022	0.0273424	0.16457	0.881372	0.0400702	0.0300687	0.182657	0.877241	-0.109524	0.153406	0.475258	0.976292	0.0101743	0.0963639	0.915914	0.993975	0.0950323	0.185211	0.607878	0.944403	0.118185	0.140509	0.40028	0.981361
OPGS007424	ENSG00000263335	AF001548.2	16	15726674	15732993	p13.11	16	0.135	0.361	-0.0622101	0.0447744	0.164707	0.881372	-0.0691112	0.0491215	0.159444	0.864797	0.0901414	0.218573	0.68004	0.984041	-0.0240599	0.149142	0.871839	0.989505	-0.387913	0.391101	0.321271	0.891272	-0.0903474	0.30235	0.765079	0.988018
OPGS005085	ENSG00000099330	OCEL1	19	17226213	17229219	p13.11	62	0.278	0.507	-0.0297927	0.0214681	0.165209	0.881868	-0.0344575	0.0245452	0.160367	0.868567	-0.155714	0.0879746	0.076729	0.90946	-0.000504105	0.0645921	0.993773	0.999104	0.140815	0.122704	0.251134	0.882734	0.0491047	0.119153	0.680255	0.988018
OPGS004980	ENSG00000164039	BDH2	4	103077592	103099870	q24	43	0.289	0.549	-0.0366398	0.0264143	0.165406	0.881868	-0.00652706	0.0286787	0.819963	0.984052	-0.357624	0.142605	0.0121485	0.775342	-0.166565	0.0998019	0.0951261	0.910229	-0.451638	0.246567	0.0669955	0.756114	-0.0403561	0.144568	0.78013	0.988018
OPGS004298	ENSG00000238201	AC114752.2	2	64291081	64341744	p14	72	0.39	0.572	-0.0262449	0.0189248	0.165503	0.881868	-0.0235132	0.0202565	0.245735	0.91171	-0.120364	0.107628	0.263425	0.959032	-0.0518278	0.0754097	0.491905	0.986577	-0.221993	0.209381	0.289039	0.886747	0.106166	0.122008	0.384215	0.981361
OPGS006404	ENSG00000148158	SNX30	9	112750760	112881671	q32	31	0.18	0.42	-0.0385545	0.0278036	0.165541	0.881868	-0.0481975	0.0304321	0.113246	0.84597	0.2144	0.124549	0.0851763	0.90946	-0.0334563	0.107339	0.755279	0.986577	0.00615051	0.259461	0.981088	0.99662	-0.233362	0.149442	0.118393	0.981361
OPGS007105	ENSG00000261512	AC092368.3	16	46622861	46624451	q11.2	32	0.147	0.191	-0.0388175	0.0280119	0.165823	0.881868	-0.0406269	0.0349635	0.245243	0.91171	0.0291812	0.0955911	0.76016	0.99583	0.00344258	0.0785439	0.96504	0.998115	-0.121246	0.123318	0.325509	0.891882	-0.0938155	0.093392	0.315121	0.981361
OPGS003850	ENSG00000044115	CTNNA1	5	138610967	138935034	q31.2	103	0.528	0.699	0.0228789	0.0165123	0.165878	0.881868	0.0128383	0.0178862	0.472894	0.934548	0.155462	0.0787953	0.0484973	0.90946	0.0250565	0.0626897	0.689384	0.986577	0.609501	0.262938	0.0204473	0.671512	-0.00279649	0.0968709	0.97697	0.996964
OPGS005915	ENSG00000180340	FZD2	17	44557484	44561262	q21.31	69	0.208	0.432	-0.0341286	0.0246522	0.166235	0.882256	-0.0336033	0.0268881	0.211392	0.89094	-0.228238	0.11777	0.0526242	0.90946	0.0287559	0.097037	0.766971	0.986577	0.0983594	0.184647	0.594249	0.941854	-0.0580095	0.138766	0.67592	0.988018
OPGS005011	ENSG00000224769		3	195614947	195620233	q29	80	0.285	0.531	0.0443594	0.0320569	0.166428	0.882256	0.0220289	0.0356801	0.53697	0.947577	0.0335878	0.136868	0.806144	0.99583	0.170385	0.111335	0.125922	0.95531	0.140588	0.343992	0.682764	0.955869	0.231843	0.152226	0.127753	0.981361
OPGS005753	ENSG00000129003	VPS13C	15	61852389	62060473	q22.2	58	0.218	0.475	0.0337118	0.0243742	0.166636	0.882256	0.0430228	0.0270559	0.111801	0.84597	-0.120548	0.110033	0.273269	0.959032	0.0824785	0.0872709	0.344615	0.979036	-0.0472724	0.155358	0.760914	0.977381	-0.024276	0.131366	0.853389	0.989953
OPGS004222	ENSG00000108244	KRT23	17	40922700	40937646	q21.2	65	0.407	0.629	-0.0235324	0.0170316	0.167066	0.882256	-0.00874197	0.019458	0.653233	0.958245	-0.0326534	0.0710841	0.645973	0.983031	-0.0765105	0.0544238	0.159776	0.95531	-0.117828	0.0925554	0.202998	0.865289	-0.117517	0.0835811	0.159717	0.981361
OPGS006173	ENSG00000198355	PIM3	22	49960768	49964072	q13.33	40	0.193	0.439	0.0435622	0.0315559	0.167439	0.882256	0.0341483	0.034556	0.323053	0.929949	0.260305	0.170019	0.125761	0.924749	0.103604	0.110966	0.350482	0.979036	0.098314	0.216904	0.650362	0.94845	-0.156646	0.188985	0.407172	0.981361
OPGS008240	ENSG00000174348	PODN	1	53062052	53085501	p32.3	15	0.108	0.32	-0.054971	0.0398268	0.16751	0.882256	-0.0557103	0.0446386	0.21202	0.89094	-0.0347764	0.160975	0.828959	0.99583	-0.0887611	0.134406	0.509001	0.986577	0.33223	0.251773	0.186981	0.847894	-0.322624	0.23416	0.168267	0.981361
OPGS003848	ENSG00000184898	RBM43	2	151247940	151261863	q23.3	142	0.529	0.72	0.0232237	0.0168365	0.167781	0.882256	0.0192809	0.0183353	0.292994	0.924754	0.0936846	0.120322	0.436205	0.976239	0.0923397	0.0583189	0.11334	0.937717	-0.0988351	0.113321	0.383115	0.909834	-0.017513	0.0972809	0.857133	0.989953
OPGS007432	ENSG00000136068	FLNB	3	58008398	58172251	p14.3	36	0.135	0.36	-0.0405553	0.0294124	0.167941	0.882256	-0.0330612	0.0331868	0.319146	0.929949	0.0941162	0.125503	0.453309	0.976292	-0.0298466	0.0942886	0.751589	0.986577	-0.234339	0.177634	0.187095	0.847894	-0.263634	0.164302	0.108589	0.979496
OPGS005471	ENSG00000133460	SLC2A11	22	23856703	23886312	q11.23	14	0.241	0.348	-0.0352563	0.0256162	0.16872	0.882256	-0.047581	0.0270259	0.0783114	0.832407	0.390474	0.144234	0.00678495	0.712636	0.0508548	0.108835	0.64031	0.986577	-1.66394	0.754329	0.0273945	0.671512	-0.501719	0.272654	0.0657489	0.937423
OPGS005354	ENSG00000213639	PPP1CB	2	28751640	28802940	p23.2	69	0.251	0.499	-0.0460424	0.0334616	0.168829	0.882256	-0.0531162	0.0363941	0.144435	0.863975	0.0126173	0.170999	0.941181	0.996218	-0.0348934	0.122579	0.775905	0.986577	0.278565	0.338643	0.41074	0.9151	0.00140363	0.189718	0.994097	0.999897
OPGS006240	ENSG00000185760	KCNQ5	6	72621792	73198853	q13	41	0.189	0.438	0.0359015	0.0260992	0.168953	0.882256	0.0450871	0.0287548	0.116885	0.84597	0.00128832	0.141336	0.992727	0.997136	-0.00260856	0.0913022	0.977207	0.998733	-0.0708549	0.17588	0.687051	0.957231	0.0521499	0.135369	0.700058	0.988018
OPGS004268	ENSG00000203666	EFCAB2	1	244969682	245127164	q44	32	0.396	0.631	-0.0285733	0.0207745	0.169008	0.882256	-0.0186925	0.022437	0.404782	0.931452	0.00903515	0.138082	0.947829	0.996218	-0.123756	0.0763194	0.1049	0.91847	-0.131352	0.154152	0.394162	0.914966	0.00426156	0.129843	0.973817	0.996512
OPGS006743	ENSG00000014919	COX15	10	99710868	99732127	q24.2	42	0.163	0.398	-0.044391	0.0322784	0.169052	0.882256	-0.0490657	0.0347954	0.158504	0.8642	-0.146969	0.183631	0.423508	0.973449	0.0521597	0.129466	0.687035	0.986577	-0.0840245	0.230909	0.715943	0.971668	0.125866	0.202766	0.534768	0.988018
OPGS004555	ENSG00000112305	SMAP1	6	70667776	70862011	q13	57	0.345	0.576	-0.0345148	0.0251095	0.169265	0.882256	-0.0157207	0.0279632	0.573984	0.954091	-0.099037	0.126166	0.43247	0.975661	-0.109192	0.0832547	0.189675	0.95531	-0.260557	0.167394	0.119577	0.803786	-0.0480296	0.127156	0.705638	0.988018
OPGS007739	ENSG00000180881	CAPS2	12	75275979	75390928	q21.2	40	0.124	0.353	0.0513227	0.0373809	0.169764	0.882256	0.0447074	0.0407151	0.27218	0.922739	-0.388556	0.220601	0.0781792	0.90946	0.256761	0.13694	0.0607946	0.865753	-0.0239258	0.255491	0.92539	0.993424	0.183781	0.215247	0.393208	0.981361
OPGS008220	ENSG00000138760	SCARB2	4	76158737	76234536	q21.1	28	0.108	0.319	0.0428688	0.0312236	0.169765	0.882256	0.0274633	0.0345165	0.426231	0.931452	0.0869414	0.174132	0.617579	0.979013	0.0449131	0.097294	0.644352	0.986577	0.376855	0.251202	0.133562	0.816005	0.19256	0.181657	0.289136	0.981361
OPGS003574	ENSG00000231752		1	121519345	121568791	p11.2	233	0.739	0.837	0.15539	0.113233	0.169966	0.882256	0.149709	0.128457	0.24384	0.91171	0.492529	0.506933	0.331257	0.962768	0.0692537	0.339628	0.838424	0.989478	-0.764453	0.840632	0.36315	0.905328	0.507607	0.553452	0.359056	0.981361
OPGS005147	ENSG00000114631	PODXL2	3	127629185	127672802	q21.3	27	0.272	0.433	0.0326307	0.0237845	0.170085	0.882256	0.0315091	0.0247732	0.203408	0.89094	-0.392246	0.183734	0.0327724	0.852433	0.228188	0.118418	0.0539839	0.865753	-0.583202	0.403881	0.14874	0.823779	0.15318	0.189373	0.418583	0.981361
OPGS006563	ENSG00000160117	ANKLE1	19	17281645	17287646	p13.11	16	0.172	0.369	0.0372985	0.0271949	0.170211	0.882256	0.0413106	0.0298385	0.166214	0.875309	0.013083	0.10677	0.902476	0.99583	-0.105058	0.125028	0.40075	0.982682	0.0498358	0.153067	0.744741	0.974807	0.255037	0.177493	0.150751	0.981361
OPGS005271	ENSG00000109790	KLHL5	4	39045039	39126857	p14	31	0.259	0.501	-0.0328909	0.0239933	0.170425	0.882256	-0.0299201	0.0261375	0.252326	0.916028	-0.101066	0.145181	0.486344	0.976292	0.0167018	0.079362	0.833316	0.987846	0.109867	0.204931	0.591878	0.940033	-0.31633	0.155415	0.0418115	0.9259
OPGS008003	ENSG00000185033	SEMA4B	15	90160604	90229679	q26.1	25	0.116	0.333	-0.0516181	0.0376904	0.170834	0.882256	-0.0356396	0.0416692	0.392387	0.931452	-0.174268	0.175944	0.321941	0.962768	-0.0285005	0.135714	0.833665	0.987846	-0.528854	0.241505	0.0285369	0.671512	0.112275	0.209942	0.592794	0.988018
OPGS007369	ENSG00000206127	GOLGA8O	15	32441914	32455634	q13.3	16	0.137	0.368	-0.0507643	0.0370743	0.170918	0.882256	-0.062686	0.0400739	0.117756	0.847039	0.0663269	0.176286	0.706734	0.986349	-0.122247	0.148152	0.409289	0.982682	0.648626	0.468481	0.166196	0.839018	0.158807	0.219149	0.468665	0.982016
OPGS008478	ENSG00000187193	MT1X	16	56682470	56684196	q13	10	0.102	0.273	0.0444595	0.032482	0.17108	0.882256	0.0326967	0.0375231	0.383548	0.931452	0.172349	0.139614	0.217028	0.94656	0.19239	0.102713	0.0610566	0.865753	-0.00358641	0.171909	0.983356	0.99701	-0.159829	0.134469	0.2346	0.981361
OPGS003789	ENSG00000159247		9	138175045	138177264	q34.3	16	0.552	0.745	-0.109028	0.0796692	0.171154	0.882256	-0.150977	0.0868594	0.0821795	0.832407	-0.289576	0.433676	0.504311	0.978823	0.159001	0.326162	0.62591	0.986577	0.496258	0.462449	0.283223	0.885993	0.0235458	0.443615	0.957671	0.995646
OPGS003831	ENSG00000213025		10	68632371	68632727	q21.3	11	0.538	0.633	-0.0213643	0.0156185	0.171349	0.882256	-0.0182784	0.0169708	0.281459	0.924754	-0.0388576	0.0684049	0.569999	0.978823	-0.0220415	0.0625352	0.724489	0.986577	0.052769	0.277853	0.849374	0.987603	-0.0791016	0.084042	0.346595	0.981361
OPGS005823	ENSG00000274712	AC005332.4	17	68205669	68206238	q24.2	24	0.214	0.432	-0.0400298	0.0292766	0.171533	0.882256	-0.0517099	0.0316419	0.102212	0.835272	0.304413	0.146022	0.0370951	0.863868	-0.0375244	0.111222	0.735828	0.986577	-0.0185404	0.295307	0.949939	0.994545	-0.109029	0.202269	0.589864	0.988018
OPGS005299	ENSG00000248932	AC046134.2	3	139389705	139782699	q23	52	0.257	0.414	-0.0297146	0.021742	0.171723	0.882256	-0.0429354	0.0235923	0.0687758	0.825208	0.139943	0.0912085	0.124952	0.924749	-0.126672	0.0982856	0.19746	0.95531	0.174761	0.212443	0.410721	0.9151	0.0958042	0.123283	0.437094	0.981361
OPGS005792	ENSG00000170802	FOXN2	2	48314637	48379295	p16.3	62	0.216	0.425	0.0359926	0.0263395	0.171786	0.882256	0.0265402	0.0281769	0.346238	0.929949	0.0547125	0.139938	0.695815	0.985267	0.0382327	0.104175	0.713615	0.986577	0.402357	0.248536	0.105467	0.799661	0.309927	0.218427	0.155928	0.981361
OPGS006123	ENSG00000105227	PRX	19	40393766	40414793	q13.2	29	0.196	0.326	-0.0416409	0.03049	0.172026	0.882256	-0.0410391	0.032087	0.200899	0.890525	-0.122645	0.215311	0.568937	0.978823	-0.0684056	0.1425	0.631199	0.986577	0.424739	0.264783	0.108692	0.802033	-0.436852	0.241426	0.0703788	0.937423
OPGS005119	ENSG00000161692	DBF4B	17	44708608	44752264	q21.31	66	0.275	0.467	-0.0309214	0.0226416	0.172038	0.882256	-0.0386935	0.0246749	0.116851	0.84597	0.180296	0.126173	0.153014	0.930409	-0.0599129	0.085718	0.484581	0.986577	-0.142102	0.215826	0.510275	0.928543	0.0385852	0.108012	0.720919	0.988018
OPGS006096	ENSG00000105185	PDCD5	19	32581190	32587453	q13.11	60	0.198	0.455	0.0356844	0.0261295	0.172041	0.882256	0.0219046	0.0278612	0.431749	0.931452	-0.0110396	0.159612	0.944858	0.996218	0.192592	0.112944	0.0881581	0.910229	-0.141739	0.274451	0.605545	0.944403	0.240922	0.152619	0.114431	0.981361
OPGS003589	ENSG00000229644		10	36521721	36524234	p11.21	94	0.702	0.822	0.0198675	0.0145552	0.17226	0.882256	0.0145514	0.0159565	0.361799	0.929949	0.115866	0.07222	0.108638	0.910784	0.0492166	0.0518559	0.342568	0.979036	0.146394	0.134897	0.27782	0.884099	-0.0869543	0.0782701	0.266589	0.981361
OPGS005658	ENSG00000136051	WASHC4	12	105107324	105169130	q23.3	57	0.224	0.436	0.0378821	0.0277584	0.172344	0.882256	0.024858	0.0304294	0.413982	0.931452	-0.152515	0.134809	0.257911	0.959032	0.195424	0.0992323	0.0489123	0.865753	0.302505	0.332997	0.36365	0.905328	0.142325	0.140921	0.312514	0.981361
OPGS004371	ENSG00000117748	RPA2	1	27891524	27914746	p35.3	56	0.376	0.476	-0.0478762	0.0350838	0.172372	0.882256	-0.0322092	0.0369328	0.383153	0.931452	0.0723619	0.221254	0.743627	0.99453	-0.278725	0.169269	0.0996324	0.910229	-0.647353	0.398053	0.103886	0.797761	-0.0773274	0.265298	0.770689	0.988018
OPGS004149	ENSG00000274173	AL035661.1	20	24930619	24933194	p11.21	112	0.423	0.588	-0.0258359	0.0189472	0.172702	0.882256	-0.0109839	0.0202284	0.587134	0.954091	-0.0648435	0.109894	0.555155	0.978823	-0.125301	0.0795308	0.115141	0.937717	-0.345012	0.184037	0.0608351	0.748333	-0.0902107	0.123668	0.465719	0.981361
OPGS006840	ENSG00000070190	DAPP1	4	99816827	99870190	q23	62	0.159	0.393	0.0469418	0.0344516	0.173027	0.882256	0.0575333	0.0386158	0.136253	0.861067	-0.00282935	0.197522	0.988571	0.997136	-0.0790589	0.113156	0.484755	0.986577	-0.0293529	0.171032	0.863734	0.989214	0.253386	0.175913	0.149754	0.981361
OPGS008127	ENSG00000122644	ARL4A	7	12686856	12690958	p21.3	28	0.111	0.323	-0.0502069	0.036849	0.17304	0.882256	-0.0425876	0.0399594	0.286527	0.924754	0.00391588	0.191861	0.983716	0.996227	-0.26436	0.13686	0.0534084	0.865753	-0.290327	0.315621	0.357645	0.905328	0.300919	0.233325	0.197155	0.981361
OPGS003612	ENSG00000267757	EML2-AS1	19	45641494	45643020	q13.32	69	0.673	0.776	0.0190268	0.0139704	0.17322	0.882256	0.0231084	0.0154744	0.13535	0.861067	-0.0481013	0.0682524	0.480961	0.976292	0.0408673	0.0513383	0.426009	0.986577	0.0103487	0.0826482	0.900354	0.993198	-0.0307059	0.0710133	0.665453	0.988018
OPGS007150	ENSG00000153130	SCOC	4	140257286	140385728	q31.1	34	0.146	0.309	-0.0437101	0.0321292	0.173688	0.882256	-0.0401874	0.0359089	0.263077	0.91693	0.0612098	0.153002	0.689114	0.985183	-0.0638017	0.108691	0.557203	0.986577	-0.354135	0.235226	0.132194	0.816005	-0.0574899	0.148644	0.698933	0.988018
OPGS004295	ENSG00000174080	CTSF	11	66563464	66568879	q13.2	79	0.39	0.631	-0.0299233	0.021999	0.173763	0.882256	-0.0293005	0.0229285	0.201283	0.89094	-0.23917	0.173378	0.167749	0.945058	-0.0746367	0.0984332	0.448303	0.986577	0.892421	0.521208	0.0868568	0.785244	0.138239	0.214615	0.519495	0.988018
OPGS008559	ENSG00000285793	AC125232.2	2	87030673	87077665	p11.2	9	0.1	0.326	0.075208	0.0553193	0.17398	0.882256	0.0435958	0.0597122	0.46533	0.93175	0.576154	0.324994	0.0762591	0.90946	0.00577472	0.204559	0.977479	0.998733	0.87765	0.522018	0.0927115	0.790539	0.43743	0.346802	0.207192	0.981361
OPGS007112	ENSG00000135426	TESPA1	12	54948015	54984762	q13.2	34	0.147	0.383	-0.0408496	0.0300486	0.174003	0.882256	-0.0511683	0.0330933	0.12206	0.847762	0.0286137	0.147249	0.845924	0.99583	-0.0626605	0.104388	0.54833	0.986577	0.0608847	0.261808	0.816107	0.981931	0.116778	0.157597	0.458701	0.981361
OPGS005988	ENSG00000167186	COQ7	16	19067614	19080095	p12.3	6	0.204	0.439	-0.0781668	0.0575527	0.174407	0.882256	-0.0501475	0.0720336	0.486324	0.937502	-0.282465	0.206468	0.171286	0.946534	-0.00602099	0.157143	0.969436	0.998733	0.162462	0.297225	0.584655	0.937548	-0.268484	0.175021	0.125027	0.981361
OPGS006086	ENSG00000172985	SH3RF3	2	109129205	109504634	q13	42	0.198	0.393	-0.0364628	0.0268603	0.174624	0.882256	-0.0457952	0.0320639	0.15322	0.863975	-0.123232	0.103101	0.231988	0.952705	0.00761168	0.0744677	0.918586	0.9951	-0.145195	0.117966	0.21839	0.877712	0.28356	0.127091	0.0256708	0.858817
OPGS008460	ENSG00000127337	YEATS4	12	69359710	69390870	q15	6	0.103	0.263	-0.0635505	0.0468182	0.174657	0.882256	-0.0862626	0.050555	0.0879498	0.832407	-0.107674	0.196904	0.584494	0.978823	0.213636	0.182649	0.242142	0.967872	-0.360709	1.65404	0.827369	0.981931	0.0716074	0.352212	0.838895	0.989953
OPGS005865	ENSG00000228451		8	26379392	26381519	p21.2	73	0.211	0.417	-0.0347642	0.0256184	0.174781	0.882256	-0.0323523	0.0281014	0.249622	0.913957	-0.0427409	0.117675	0.716446	0.986349	-0.0406956	0.106731	0.702986	0.986577	-0.307562	0.142939	0.0314204	0.684878	0.243857	0.147224	0.0976484	0.963503
OPGS007234	ENSG00000130703	OSBPL2	20	62231922	62296213	q13.33	46	0.142	0.3	0.0393164	0.0289825	0.174923	0.882256	0.0483965	0.0327121	0.139015	0.862492	0.0147766	0.116325	0.898917	0.99583	0.0975511	0.0958965	0.309033	0.979036	-0.317501	0.309231	0.304541	0.886747	-0.120541	0.128709	0.348994	0.981361
OPGS004569	ENSG00000273270	AC090114.2	7	128516436	128531612	q32.1	53	0.343	0.588	-0.0274693	0.0202518	0.174975	0.882256	-0.0190116	0.0226302	0.400853	0.931452	-0.213991	0.0966255	0.0267845	0.844972	-0.0505402	0.0638175	0.428391	0.986577	0.177184	0.146923	0.227833	0.88265	0.0120529	0.111529	0.91394	0.992204
OPGS004113	ENSG00000103154	NECAB2	16	83968244	84002776	q23.3	96	0.433	0.639	0.0239935	0.0176981	0.175192	0.882256	0.0219809	0.0197882	0.266652	0.91693	0.086355	0.0578813	0.135717	0.924749	-0.029697	0.0682263	0.663365	0.986577	-0.0331511	0.163301	0.83913	0.984886	0.0369989	0.112235	0.741661	0.988018
OPGS006942	ENSG00000204351	SKIV2L	6	31959116	31969818	p21.33	41	0.154	0.377	0.0620877	0.0458098	0.17531	0.882256	0.0573985	0.0509682	0.260096	0.91693	0.0404357	0.160497	0.801087	0.99583	0.172414	0.170908	0.313064	0.979036	-0.512784	0.38463	0.182471	0.847894	0.149425	0.301309	0.619951	0.988018
OPGS003855	ENSG00000174652	ZNF266	19	9412429	9435573	p13.2	48	0.527	0.736	0.0331508	0.0244747	0.17558	0.882256	0.022677	0.0262753	0.388107	0.931452	0.2928	0.140611	0.0373112	0.863868	0.082264	0.090696	0.364391	0.979036	0.467171	0.33486	0.162979	0.839018	-0.227494	0.165394	0.168987	0.981361
OPGS005346	ENSG00000228782		17	47482992	47492459	q21.32	48	0.252	0.494	0.0352301	0.0260105	0.175591	0.882256	0.0520806	0.0288765	0.0712995	0.832407	0.034088	0.138223	0.805206	0.99583	-0.0537152	0.0893189	0.547583	0.986577	-0.116733	0.144115	0.417939	0.9151	-0.0552025	0.140875	0.695166	0.988018
OPGS008078	ENSG00000148400	NOTCH1	9	136494433	136546048	q34.3	12	0.113	0.284	0.083251	0.0614962	0.175813	0.882256	0.0389668	0.0674817	0.563641	0.951025	0.20601	0.228082	0.366403	0.96381	0.310442	0.244511	0.204212	0.95531	0.667999	0.899885	0.457896	0.923765	0.525462	0.376403	0.162711	0.981361
OPGS004987	ENSG00000133597	ADCK2	7	140672945	140696261	q34	52	0.288	0.332	0.0284001	0.0209858	0.17596	0.882256	0.0192231	0.0226738	0.396541	0.931452	0.00346605	0.0810363	0.965884	0.996218	0.204073	0.0891665	0.0220984	0.865753	-0.187275	0.331719	0.572374	0.933723	0.160247	0.170928	0.348496	0.981361
OPGS003793	ENSG00000139192	TAPBPL	12	6451690	6466517	p13.31	44	0.551	0.753	-0.0231074	0.0170814	0.176124	0.882256	-0.0213579	0.0185746	0.250209	0.913957	-0.0205732	0.0926129	0.824204	0.99583	-0.0399154	0.0652029	0.540424	0.986577	0.0289283	0.117209	0.805055	0.981931	-0.0519862	0.0994332	0.601096	0.988018
OPGS007016	ENSG00000203667	COX20	1	244835616	244845057	q44	5	0.151	0.34	-0.0411599	0.0304367	0.176276	0.882256	-0.0337104	0.0330866	0.308273	0.92839	-0.0553154	0.131826	0.674771	0.984041	-0.0583368	0.121919	0.632303	0.986577	-0.221863	0.513561	0.665734	0.951275	-0.158393	0.165392	0.338222	0.981361
OPGS005290	ENSG00000103248	MTHFSD	16	86530178	86555235	q24.1	61	0.257	0.417	0.0336499	0.0248918	0.176424	0.882256	0.0297205	0.0264867	0.261823	0.91693	-0.0161071	0.141065	0.909093	0.996218	0.137988	0.108825	0.204803	0.95531	0.207923	0.256212	0.417063	0.9151	-0.0381141	0.166792	0.819247	0.989953
OPGS005185	ENSG00000103226	NOMO3	16	16232506	16300806	p13.11	19	0.268	0.512	0.038858	0.0287467	0.176459	0.882256	0.0381895	0.031915	0.231462	0.91171	0.131025	0.139536	0.347727	0.96381	-0.153494	0.118436	0.194974	0.95531	0.0370976	0.127563	0.771192	0.979457	0.262005	0.160169	0.101881	0.968027
OPGS003655	ENSG00000197020	ZNF100	19	21722771	21767579	p12	60	0.633	0.778	0.0207706	0.0153694	0.176559	0.882256	0.019618	0.0172284	0.254829	0.916405	0.106028	0.0598164	0.0763016	0.90946	-0.0104322	0.0558513	0.851828	0.989505	-0.00444493	0.10914	0.967514	0.994545	-0.00831206	0.0762296	0.913171	0.992204
OPGS007148	ENSG00000279088	AC022400.8	10	73742956	73744796	q22.2	7	0.146	0.357	-0.0455716	0.0337635	0.177102	0.88298	-0.0495646	0.0371969	0.182699	0.877241	0.0691406	0.161926	0.669387	0.984041	-0.102754	0.113047	0.363379	0.979036	0.233573	0.313084	0.455644	0.923098	0.0209516	0.194835	0.914365	0.992204
OPGS007043	ENSG00000086062	B4GALT1	9	33100493	33167336	p21.1	23	0.15	0.362	0.0394879	0.029261	0.177175	0.88298	0.0572561	0.0318638	0.0723512	0.832407	-0.0372103	0.165107	0.821691	0.99583	-0.144717	0.1307	0.268187	0.968502	-0.0950166	0.157948	0.54746	0.930023	0.110079	0.1496	0.461839	0.981361
OPGS005618	ENSG00000167641	PPP1R14A	19	38251237	38256532	q13.2	54	0.227	0.457	-0.0329797	0.0244491	0.177365	0.88298	-0.0434275	0.0273262	0.11201	0.84597	-0.0341768	0.122062	0.779482	0.99583	0.0670238	0.0813498	0.409998	0.982682	-0.262682	0.143419	0.0670154	0.756114	0.129311	0.127102	0.308973	0.981361
OPGS005082	ENSG00000211456		3	45689056	45745412	p21.31	46	0.278	0.537	-0.0301092	0.022328	0.177498	0.88298	-0.0210319	0.0239316	0.37949	0.931452	-0.141813	0.132805	0.285599	0.959032	-0.0830167	0.0853766	0.330872	0.979036	-0.114886	0.214445	0.592142	0.940033	-0.00738863	0.154855	0.961945	0.995646
OPGS007178	ENSG00000136634	IL10	1	206767602	206774541	q32.1	34	0.144	0.352	-0.0421068	0.0312326	0.177604	0.88298	-0.0334137	0.0347729	0.336596	0.929949	0.0860177	0.137807	0.532504	0.978823	-0.0799306	0.11069	0.470227	0.986577	-0.314659	0.237613	0.18542	0.847894	-0.190285	0.150142	0.205024	0.981361
OPGS003777	ENSG00000151552	QDPR	4	17460261	17512206	p15.32	89	0.56	0.69	-0.0209692	0.0155665	0.177955	0.883832	-0.0187804	0.016903	0.266538	0.91693	-0.0366263	0.0700932	0.601297	0.978823	-0.030258	0.0647617	0.640342	0.986577	0.0326303	0.176293	0.853157	0.987603	-0.0430936	0.08215	0.599881	0.988018
OPGS005686	ENSG00000235954	TTC28-AS1	22	27919303	28008581	q12.1	62	0.222	0.282	-0.0305878	0.0227483	0.178748	0.885709	-0.026746	0.0269482	0.320956	0.929949	-0.0450944	0.156551	0.773308	0.99583	-0.0285103	0.0518375	0.582324	0.986577	-0.0650134	0.103336	0.529254	0.929489	-0.00833532	0.149727	0.955605	0.995646
OPGS006783	ENSG00000256229	ZNF486	19	20167214	20200488	p12	25	0.161	0.376	-0.0555314	0.0413258	0.17903	0.885709	-0.0576645	0.0452628	0.202666	0.89094	0.241878	0.171881	0.159355	0.933123	-0.143636	0.171407	0.402042	0.982682	0.355946	0.323458	0.271141	0.882734	-0.542725	0.233731	0.0202326	0.85254
OPGS005298	ENSG00000284690		17	74560701	74567343	q25.1	20	0.257	0.502	0.038881	0.0289393	0.179098	0.885709	0.053948	0.0331875	0.104045	0.839422	0.0214712	0.085358	0.801394	0.99583	-0.0578773	0.105687	0.583947	0.986577	-0.139157	0.172825	0.420709	0.9151	0.17639	0.20447	0.388319	0.981361
OPGS004814	ENSG00000108771	DHX58	17	42101404	42112714	q21.2	60	0.309	0.527	-0.0226343	0.0168496	0.179171	0.885709	-0.0402648	0.0184667	0.029228	0.713897	0.114721	0.0792015	0.147484	0.925124	0.0645063	0.063405	0.308978	0.979036	0.103628	0.128003	0.418184	0.9151	-0.00901709	0.0952343	0.924566	0.992434
OPGS005666	ENSG00000148120	AOPEP	9	94726604	95151793	q22.32	30	0.224	0.357	-0.0735919	0.054792	0.179236	0.885709	-0.128895	0.059824	0.0311954	0.719826	0.0779664	0.284983	0.784406	0.99583	0.054919	0.21703	0.800231	0.987205	0.764118	0.359095	0.0333456	0.692202	0.147145	0.293958	0.616677	0.988018
OPGS006476	ENSG00000187037	GPR141	7	37683766	37833788	p14.1	59	0.176	0.416	0.0377029	0.0280878	0.179492	0.886085	0.0309297	0.0308601	0.31622	0.929949	0.0239738	0.149945	0.872972	0.99583	0.107758	0.0984193	0.273568	0.969241	-0.0329251	0.198433	0.868215	0.989264	0.0915028	0.153867	0.552053	0.988018
OPGS007298	ENSG00000161011	SQSTM1	5	179806398	179838078	q35.3	47	0.139	0.373	-0.0444913	0.0331703	0.179824	0.886829	-0.0648189	0.0362272	0.0735771	0.832407	-0.0911555	0.171816	0.595736	0.978823	0.126893	0.129319	0.326473	0.979036	-0.14439	0.234473	0.538022	0.929489	0.199487	0.172859	0.24848	0.981361
OPGS007701	ENSG00000116133	DHCR24	1	54849627	54887195	p32.3	13	0.125	0.324	-0.0607677	0.0453487	0.180242	0.887215	-0.0660045	0.0495728	0.183035	0.877241	-0.309805	0.24889	0.213225	0.94656	0.348046	0.210548	0.0983215	0.910229	-0.24404	0.20016	0.22276	0.878086	-0.127318	0.270186	0.63748	0.988018
OPGS007555	ENSG00000108349	CASC3	17	40140318	40172183	q21.1	31	0.13	0.261	-0.05486	0.040942	0.180264	0.887215	-0.0615427	0.0433408	0.155616	0.863975	0.0685283	0.196288	0.726998	0.990721	0.0852851	0.18499	0.64478	0.986577	-0.631624	1.46418	0.666189	0.951275	-0.587474	0.371603	0.113897	0.981361
OPGS005455	ENSG00000154845	PPP4R1	18	9546791	9615240	p11.22	39	0.242	0.484	0.0307936	0.0230065	0.180742	0.887273	0.0244771	0.0252159	0.331698	0.929949	0.144126	0.121251	0.234574	0.954486	0.0342915	0.0822228	0.676638	0.986577	-0.00408424	0.175608	0.981445	0.99662	0.020268	0.124574	0.870756	0.989953
OPGS004395	ENSG00000166435	XRRA1	11	74807739	74949200	q13.4	54	0.371	0.621	-0.0306751	0.0229416	0.181191	0.887273	-0.0249653	0.0256897	0.331149	0.929949	-0.0207622	0.0899696	0.817494	0.99583	-0.0872274	0.077113	0.257986	0.968502	0.0190235	0.173314	0.912597	0.993198	-0.0723804	0.131472	0.58195	0.988018
OPGS006782	ENSG00000131981	LGALS3	14	55124110	55145423	q22.3	26	0.161	0.401	-0.0540217	0.04041	0.181275	0.887273	-0.00151774	0.0444706	0.972774	0.996017	-0.476467	0.189866	0.0120907	0.775342	0.0401506	0.147595	0.785598	0.986577	-0.686592	0.264097	0.0093284	0.671512	-0.53672	0.244221	0.0279714	0.875986
OPGS006509	ENSG00000181315	ZNF322	6	26634383	26659752	p22.2	19	0.175	0.419	0.0425248	0.0318221	0.181442	0.887273	0.0802609	0.034709	0.020756	0.683556	-0.305543	0.161313	0.0582109	0.90946	-0.119519	0.117383	0.308583	0.979036	-0.172129	0.254112	0.498169	0.928543	-0.0719864	0.18526	0.697594	0.988018
OPGS008461	ENSG00000149657	LSM14B	20	62122461	62135374	q13.33	23	0.103	0.27	-0.047994	0.0359448	0.181806	0.887273	-0.0166059	0.040264	0.680028	0.960535	-0.276321	0.140556	0.0493077	0.90946	-0.121653	0.126364	0.335688	0.979036	0.0560354	0.254396	0.825662	0.981931	-0.143391	0.193256	0.458102	0.981361
OPGS005671	ENSG00000177990	DPY19L2	12	63558913	63668939	q14.2	51	0.223	0.444	0.032726	0.0245166	0.181925	0.887273	0.00866654	0.028171	0.758356	0.97551	0.143814	0.099736	0.149317	0.925124	0.133865	0.0765152	0.0802016	0.896204	0.0308243	0.137643	0.8228	0.981931	0.0937776	0.11504	0.414972	0.981361
OPGS004390	ENSG00000157240	FZD1	7	91264433	91271326	q21.13	38	0.372	0.574	0.0240649	0.0180407	0.182229	0.887273	0.0271759	0.0196513	0.166694	0.875309	-0.0038707	0.115017	0.973154	0.996218	-0.0394023	0.0666838	0.554598	0.986577	-0.0933015	0.1212	0.441411	0.916634	0.184139	0.095497	0.0538282	0.937423
OPGS006565	ENSG00000164331	ANKRA2	5	73552190	73565667	q13.2	42	0.172	0.394	-0.0388348	0.0291173	0.182291	0.887273	-0.0387621	0.0310531	0.211938	0.89094	-0.0325928	0.166136	0.844469	0.99583	0.0606022	0.122688	0.621338	0.986577	-0.0880447	0.287312	0.759268	0.977223	-0.293972	0.195758	0.133172	0.981361
OPGS004516	ENSG00000122679	RAMP3	7	45157791	45186302	p13	40	0.352	0.566	0.0254539	0.0190873	0.182351	0.887273	0.0168786	0.0214243	0.4308	0.931452	0.0570448	0.0811964	0.482334	0.976292	0.0369476	0.0658092	0.574501	0.986577	0.0646141	0.108799	0.55259	0.930575	0.07798	0.103845	0.452694	0.981361
OPGS003595	ENSG00000160223	ICOSLG	21	44215382	44241446	q22.3	40	0.697	0.86	0.137158	0.102916	0.182625	0.887273	0.192733	0.117355	0.100525	0.835272	-0.272175	0.361007	0.450889	0.976292	0.191267	0.37773	0.612605	0.986577	-0.212366	0.539546	0.693876	0.962127	-0.0674535	0.534653	0.899603	0.990533
OPGS004367	ENSG00000121691	CAT	11	34438934	34472060	p13	44	0.377	0.622	0.0292921	0.0219809	0.182659	0.887273	0.031063	0.0235269	0.186729	0.877241	0.155838	0.136811	0.254673	0.959032	0.0035313	0.0830822	0.966097	0.998115	-0.0716067	0.215911	0.740154	0.973445	-0.0586211	0.157671	0.710047	0.988018
OPGS004361	ENSG00000281501	SEPSECS-AS1	4	25160641	25201440	p15.2	45	0.378	0.472	0.0342808	0.0257273	0.182707	0.887273	0.0192157	0.0270498	0.477467	0.935618	0.194362	0.172492	0.259831	0.959032	0.1077	0.125473	0.390695	0.982122	0.335699	0.365752	0.358707	0.905328	0.241882	0.164291	0.140945	0.981361
OPGS006133	ENSG00000130520	LSM4	19	18306236	18323112	p13.11	19	0.196	0.406	0.0379172	0.0284616	0.182786	0.887273	0.0225652	0.0300571	0.452806	0.93175	0.24252	0.180795	0.179789	0.94656	0.187796	0.122243	0.124476	0.95531	0.574331	0.380928	0.131627	0.815627	-0.203909	0.219554	0.353021	0.981361
OPGS006712	ENSG00000197208	SLC22A4	5	132294394	132344190	q31.1	59	0.165	0.401	0.0385398	0.0289303	0.182807	0.887273	0.043519	0.0316458	0.169072	0.876437	-0.100601	0.127509	0.430132	0.974899	0.146571	0.109386	0.180265	0.95531	0.162061	0.239211	0.498099	0.928543	-0.253658	0.180098	0.158998	0.981361
OPGS008454	ENSG00000137807	KIF23	15	69414246	69448427	q23	17	0.103	0.133	0.0572921	0.0430705	0.183454	0.888655	0.00666898	0.0500024	0.893898	0.99486	0.11698	0.156375	0.454414	0.976292	0.247926	0.169424	0.143373	0.95531	0.38935	0.182086	0.0324939	0.692202	0.0966507	0.179571	0.590417	0.988018
OPGS007636	ENSG00000237491	LINC01409	1	778739	810066	p36.33	12	0.128	0.203	0.0445568	0.0335169	0.183722	0.888655	0.0430715	0.0367781	0.241551	0.91171	0.0787807	0.129113	0.54175	0.978823	0.0955304	0.140521	0.496611	0.986577	0.371794	0.405261	0.358922	0.905328	-0.145653	0.175104	0.405517	0.981361
OPGS004869	ENSG00000164877	MICALL2	7	1428465	1459470	p22.3	27	0.302	0.529	-0.0281473	0.0211735	0.183728	0.888655	-0.0251106	0.0234412	0.284072	0.924754	-0.0800743	0.106683	0.452903	0.976292	0.00954592	0.0723732	0.895065	0.991397	0.113057	0.136061	0.406015	0.9151	-0.305831	0.11808	0.00959665	0.781576
OPGS005069	ENSG00000133103	COG6	13	39655627	39791666	q14.11	39	0.279	0.516	0.0308861	0.0232463	0.183964	0.888655	0.0131696	0.02521	0.601395	0.954091	0.133872	0.126576	0.290218	0.959032	0.134866	0.0902494	0.13508	0.95531	0.226212	0.153517	0.140609	0.821499	0.0941522	0.148374	0.525715	0.988018
OPGS007311	ENSG00000185522	LMNTD2	11	554850	560738	p15.5	24	0.139	0.263	0.0472515	0.0355663	0.183997	0.888655	0.0567284	0.0376304	0.131679	0.858098	0.10178	0.250153	0.684101	0.984312	-0.275058	0.166378	0.0982881	0.910229	0.161242	0.287368	0.57473	0.934276	0.252664	0.235143	0.282594	0.981361
OPGS008079	ENSG00000162616	DNAJB4	1	77979175	78017964	p31.1	24	0.113	0.316	0.0564868	0.0425386	0.184213	0.888792	0.0503096	0.0446713	0.260074	0.91693	0.0734914	0.306675	0.81061	0.99583	0.0484873	0.191344	0.799957	0.987205	0.123486	0.43339	0.775697	0.979503	0.375829	0.362335	0.299623	0.981361
OPGS007326	ENSG00000138411	HECW2	2	196189099	196593684	q32.3	19	0.138	0.307	-0.045283	0.0341162	0.184405	0.888792	-0.0643215	0.039285	0.101567	0.835272	0.0198357	0.119308	0.867955	0.99583	-0.0439875	0.13053	0.736123	0.986577	-0.0076502	0.136158	0.955194	0.994545	0.119385	0.19797	0.54648	0.988018
OPGS006778	ENSG00000138613	APH1B	15	63276018	63309126	q22.2	18	0.161	0.322	-0.0473907	0.0357313	0.184738	0.888792	-0.0433464	0.0372587	0.244672	0.91171	-0.273628	0.29918	0.360406	0.96381	-0.0190918	0.148329	0.897585	0.991595	1.21781	1.48027	0.41068	0.9151	-0.42365	0.439527	0.335108	0.981361
OPGS004043	ENSG00000117868	ESYT2	7	158730995	158830253	q36.3	88	0.452	0.664	-0.0220789	0.0166589	0.185056	0.888792	-0.0285779	0.0193622	0.139955	0.862761	0.0222529	0.0625249	0.721912	0.987828	-0.0314633	0.0505517	0.53368	0.986577	-0.0678754	0.0909717	0.455597	0.923098	0.0831072	0.0789288	0.292369	0.981361
OPGS006007	ENSG00000154556	SORBS2	4	185585444	185956652	q35.1	40	0.203	0.455	0.0354874	0.0267841	0.185191	0.888792	0.0429212	0.0290252	0.139206	0.862492	-0.00895392	0.154814	0.953879	0.996218	0.0745108	0.101679	0.463677	0.986577	0.0187356	0.201241	0.925824	0.993444	-0.310433	0.157268	0.0483911	0.937423
OPGS007095	ENSG00000125457	MIF4GD	17	75266228	75271231	q25.1	26	0.148	0.347	-0.0415657	0.0313764	0.185256	0.888792	-0.0654232	0.0355607	0.0658031	0.811087	-0.0672801	0.0990683	0.497057	0.978823	0.162675	0.11816	0.168593	0.95531	0.251951	0.407547	0.536434	0.929489	0.0946782	0.154455	0.539887	0.988018
OPGS005297	ENSG00000113300	CNOT6	5	180494379	180578358	q35.3	58	0.257	0.461	0.0339224	0.0256145	0.185389	0.888792	0.0280664	0.0272765	0.3035	0.927172	0.16072	0.121552	0.186089	0.94656	0.0338439	0.110515	0.759423	0.986577	-0.280308	0.355915	0.430949	0.9151	0.0700405	0.22005	0.750262	0.988018
OPGS006485	ENSG00000125498	KIR2DL1	19	54769793	54784322	q13.42	11	0.176	0.402	0.0610964	0.0461534	0.18558	0.888792	0.0253729	0.0507682	0.61723	0.954091	0.188057	0.21886	0.390198	0.965775	0.203982	0.176087	0.246693	0.967872	0.0909768	0.346432	0.79285	0.981931	0.412651	0.228931	0.0714647	0.937423
OPGS004328	ENSG00000006744	ELAC2	17	12991612	13018065	p12	66	0.383	0.618	-0.0249192	0.0188281	0.185665	0.888792	-0.025095	0.0210794	0.233852	0.91171	0.00143842	0.0916118	0.987473	0.997022	0.0153353	0.0627616	0.806965	0.987466	-0.00261906	0.103578	0.979827	0.99662	-0.193498	0.10153	0.0566725	0.937423
OPGS004537	ENSG00000110799	VWF	12	5948877	6124770	p13.31	40	0.348	0.561	0.0316079	0.0238912	0.185837	0.888792	0.0338833	0.0268186	0.206436	0.89094	-0.038272	0.0957092	0.689246	0.985183	0.00726284	0.0853543	0.932189	0.996467	0.121555	0.137602	0.377031	0.905328	0.0935978	0.129441	0.469623	0.982284
OPGS007463	ENSG00000143756	FBXO28	1	224114111	224162047	q42.11	28	0.133	0.365	0.0647639	0.0489952	0.18622	0.889013	0.0602149	0.0539923	0.264744	0.91693	-0.193989	0.262965	0.460697	0.976292	0.272487	0.178422	0.12671	0.95531	0.277925	0.281291	0.323137	0.891272	-0.110753	0.265923	0.677056	0.988018
OPGS006068	ENSG00000156535	CD109	6	73695785	73828316	q13	50	0.199	0.395	-0.0390679	0.0295608	0.186298	0.889013	-0.0514185	0.0321358	0.109591	0.84597	-0.149011	0.199214	0.454463	0.976292	-0.0297743	0.12105	0.805708	0.987205	0.202076	0.14658	0.168016	0.840423	0.0373336	0.171042	0.827217	0.989953
OPGS004768	ENSG00000139714	MORN3	12	121648742	121672631	q24.31	41	0.314	0.57	-0.0308805	0.0233726	0.186426	0.889013	-0.0478474	0.0263529	0.0694258	0.826403	-0.00475976	0.084309	0.954978	0.996218	0.0206026	0.0934554	0.825518	0.987846	0.14289	0.160938	0.374619	0.905328	0.0562945	0.103016	0.584748	0.988018
OPGS003922	ENSG00000158747	NBL1	1	19596979	19658456	p36.13	63	0.497	0.696	0.0212527	0.0161059	0.186983	0.889657	0.0179471	0.0177315	0.311464	0.92839	0.0887653	0.0828292	0.28387	0.959032	0.0670542	0.0582803	0.249919	0.967872	-0.111093	0.106683	0.297721	0.886747	0.018043	0.0840913	0.830107	0.989953
OPGS003667	ENSG00000287263	AC008875.3					177	0.621	0.781	0.0189569	0.0143785	0.187365	0.889657	0.0109728	0.0159028	0.490198	0.937502	0.0520109	0.069446	0.453893	0.976292	0.0873643	0.0495526	0.0778903	0.894392	-0.0128032	0.103187	0.901254	0.993198	-0.00570438	0.0776569	0.941443	0.993355
OPGS007076	ENSG00000181027	FKRP	19	46746046	46776988	q13.32	14	0.149	0.376	-0.0354941	0.0269228	0.187381	0.889657	-0.0482655	0.029644	0.103489	0.839422	0.000866177	0.153221	0.995489	0.997399	-0.00818766	0.0936292	0.930316	0.996467	0.250495	0.163694	0.125952	0.813874	-0.0648571	0.152348	0.670314	0.988018
OPGS007645	ENSG00000111961	SASH1	6	148272304	148552044	q24.3	18	0.127	0.353	-0.0482893	0.0366297	0.1874	0.889657	-0.0471444	0.0396805	0.234794	0.91171	0.00616674	0.191469	0.974307	0.996218	0.0119679	0.145423	0.93441	0.996786	-0.486521	0.318971	0.127188	0.813874	-0.11038	0.203209	0.587003	0.988018
OPGS006668	ENSG00000166689	PLEKHA7	11	16777297	17014415	p15.1	44	0.167	0.406	-0.0362647	0.0275127	0.187468	0.889657	-0.0357826	0.0299125	0.231602	0.91171	-0.0143715	0.126534	0.909572	0.996218	-0.0952987	0.103813	0.358628	0.979036	0.11827	0.287795	0.681108	0.954641	-0.00623981	0.176013	0.97172	0.996079
OPGS006394	ENSG00000103852	TTC23	15	99136323	99251223	q26.3	21	0.181	0.434	-0.036934	0.028086	0.188498	0.893683	-0.0136569	0.0304788	0.654096	0.958245	-0.0744806	0.147632	0.61391	0.979013	-0.251793	0.106108	0.0176451	0.865753	0.133795	0.259085	0.605567	0.944403	-0.184919	0.158789	0.244198	0.981361
OPGS003852	ENSG00000136717	BIN1	2	127048027	127107288	q14.3	68	0.528	0.74	-0.0209754	0.0159603	0.188771	0.893806	-0.0161245	0.0173477	0.352636	0.929949	0.00420338	0.0861873	0.961102	0.996218	-0.0728428	0.0599806	0.22458	0.967824	-0.0248589	0.114751	0.828495	0.981931	-0.0900167	0.0956995	0.346901	0.981361
OPGS005483	ENSG00000112303	VNN2	6	132743870	132763459	q23.2	33	0.24	0.459	0.030403	0.0231424	0.188936	0.893806	0.0386695	0.025629	0.131346	0.858098	0.131358	0.0969704	0.175539	0.94656	-0.0902709	0.079408	0.255623	0.968329	-0.0855555	0.238323	0.719602	0.972382	-0.0290931	0.130793	0.823974	0.989953
OPGS003569	ENSG00000227615		11	74745716	74746114	q13.4	193	0.762	0.842	-0.017392	0.0132427	0.189071	0.893806	-0.0120296	0.0144997	0.406741	0.931452	-0.113627	0.06823	0.0958435	0.910784	-0.00723437	0.0494109	0.883596	0.989505	-0.0340649	0.0867231	0.694467	0.962127	-0.0419977	0.0749789	0.575393	0.988018
OPGS005959	ENSG00000167562	ZNF701	19	52555822	52587174	q13.41	37	0.206	0.452	-0.0380263	0.0289725	0.189354	0.894	-0.0592785	0.0319182	0.0632823	0.794184	0.448846	0.166758	0.00711084	0.712636	-0.0494924	0.0943081	0.599726	0.986577	0.0524412	0.23913	0.826416	0.981931	0.0229557	0.156208	0.883167	0.989953
OPGS004994	ENSG00000078237	TIGAR	12	4307763	4360028	p13.32	41	0.287	0.517	0.0265026	0.0201981	0.189476	0.894	0.0296044	0.0236303	0.210273	0.89094	0.0492185	0.0853546	0.564186	0.978823	-0.00863831	0.0535459	0.871837	0.989505	-0.00648446	0.117329	0.955926	0.994545	0.111034	0.102837	0.280272	0.981361
OPGS007058	ENSG00000196981	WDR5B	3	122411846	122416062	q21.1	26	0.15	0.391	-0.0423383	0.0322929	0.189834	0.894827	-0.0599265	0.034627	0.0835176	0.832407	0.38695	0.215416	0.0724489	0.90946	-0.11685	0.127289	0.358625	0.979036	0.353455	0.355021	0.319451	0.891272	0.159893	0.177642	0.368076	0.981361
OPGS004805	ENSG00000138617	PARP16	15	65234460	65300618	q22.31	15	0.309	0.539	0.0307167	0.0234602	0.19043	0.896022	0.0307802	0.0260097	0.236646	0.91171	0.0688235	0.0890925	0.439821	0.976292	-0.0123427	0.0837657	0.882857	0.989505	0.267111	0.220057	0.224814	0.878086	-0.102854	0.146044	0.481267	0.986825
OPGS005778	ENSG00000101347	SAMHD1	20	36890229	36951893	q11.23	66	0.217	0.444	-0.0350666	0.026789	0.190536	0.896022	-0.0383035	0.0294777	0.193805	0.879582	-0.000359862	0.146531	0.998041	0.999058	0.0553763	0.0960369	0.5642	0.986577	-0.00591264	0.152392	0.969051	0.994545	-0.326982	0.153462	0.0331134	0.875986
OPGS003941	ENSG00000160213	CSTB	21	43772511	43776330	q22.3	51	0.487	0.704	0.0235408	0.0180033	0.191015	0.896022	0.038368	0.0196755	0.0511716	0.777537	-0.0889367	0.0960328	0.35439	0.96381	-0.00193963	0.0648768	0.976149	0.998733	-0.214891	0.131256	0.10159	0.791026	-0.057526	0.103813	0.579489	0.988018
OPGS006660	ENSG00000111850	SMIM8	6	87322583	87399749	q15	58	0.167	0.393	-0.0525222	0.0401835	0.191193	0.896022	-0.0401174	0.043766	0.359335	0.929949	0.127092	0.207234	0.539692	0.978823	-0.241175	0.171548	0.159763	0.95531	-0.444491	0.245043	0.0696884	0.76444	0.0587872	0.217429	0.786872	0.988018
OPGS007071	ENSG00000213860		7	20002765	20003247	p21.1	42	0.149	0.262	0.0630672	0.0482844	0.191498	0.896022	0.0449436	0.0542649	0.407543	0.931452	0.206478	0.146095	0.157564	0.930919	0.148647	0.191352	0.43726	0.986577	-0.777842	0.548344	0.156036	0.83358	0.105653	0.298323	0.723222	0.988018
OPGS006872	ENSG00000130413	STK33	11	8391868	8594289	p15.4	55	0.157	0.38	-0.0410665	0.0314536	0.191682	0.896022	-0.0140817	0.033785	0.676823	0.960438	-0.15321	0.182813	0.401994	0.969954	-0.168506	0.130155	0.195438	0.95531	-0.395674	0.300014	0.187219	0.847894	-0.303515	0.174003	0.0811046	0.937423
OPGS004332	ENSG00000143153	ATP1B1	1	169105697	169310992	q24.2	92	0.383	0.601	-0.0260446	0.0199486	0.191694	0.896022	-0.0423107	0.0218884	0.053234	0.778499	-0.0144188	0.114595	0.899872	0.99583	0.0736263	0.0620742	0.235582	0.967872	0.29835	0.220072	0.175196	0.847849	-0.00987593	0.12477	0.936911	0.992434
OPGS005874	ENSG00000089351	GRAMD1A	19	34994784	35026471	q13.11	14	0.211	0.439	0.0358152	0.0274331	0.191707	0.896022	0.0384266	0.0302759	0.204365	0.89094	0.140031	0.123029	0.255041	0.959032	-0.0174419	0.0990684	0.860248	0.989505	0.0157251	0.179082	0.930028	0.994545	-0.0579061	0.167725	0.729911	0.988018
OPGS004909	ENSG00000112584	FAM120B	6	170290703	170407067	q27	63	0.298	0.529	-0.0309381	0.0236987	0.191731	0.896022	-0.0249017	0.0257967	0.33439	0.929949	-0.218903	0.13605	0.10762	0.910784	-0.0396389	0.0852274	0.641863	0.986577	0.126338	0.203019	0.533745	0.929489	0.0385321	0.12996	0.766855	0.988018
OPGS005533	ENSG00000235532	LINC00402	13	74231401	74555515	q22.1	26	0.235	0.421	0.0305276	0.0234059	0.192141	0.896562	0.0276581	0.0251475	0.271404	0.922739	0.134392	0.121169	0.267372	0.959032	0.0195176	0.0939225	0.835381	0.987846	-0.214497	0.232113	0.355431	0.905328	0.102526	0.1561	0.511313	0.988018
OPGS003801	ENSG00000076864	RAP1GAP	1	21596221	21669357	p36.12	111	0.547	0.766	0.0209453	0.0160625	0.192236	0.896562	0.0254727	0.0177833	0.152029	0.863975	0.0266358	0.0686306	0.697939	0.985267	-0.0126892	0.0591132	0.830034	0.987846	0.0833944	0.10789	0.439547	0.915831	-0.0558781	0.0898296	0.533912	0.988018
OPGS005174	ENSG00000285476	AC139491.7					46	0.269	0.527	0.0353179	0.0270941	0.192395	0.896562	0.0273552	0.0295556	0.35468	0.929949	0.0528555	0.120032	0.659687	0.984041	0.072193	0.105111	0.49219	0.986577	0.145782	0.247909	0.556501	0.930575	0.110624	0.158195	0.484372	0.987787
OPGS004235	ENSG00000106077	ABHD11	7	73736094	73738852	q11.23	32	0.404	0.617	-0.0247112	0.0189713	0.192726	0.896792	-0.0178459	0.0211191	0.398104	0.931452	-0.0630446	0.0860393	0.463716	0.976292	-0.0578951	0.0633934	0.361102	0.979036	0.0205109	0.127607	0.872303	0.989375	-0.0974765	0.107949	0.366535	0.981361
OPGS008403	ENSG00000123965		7	74894116	74897835	q11.23	16	0.104	0.252	0.0738685	0.0567306	0.192884	0.896792	0.048326	0.0599813	0.420424	0.931452	0.460998	0.463055	0.319465	0.962768	0.697793	0.282724	0.013583	0.865753	0.410432	1.8615	0.825494	0.981931	-0.117583	0.262206	0.653837	0.988018
OPGS005708	ENSG00000150977	RILPL2	12	123409714	123436684	q24.31	48	0.221	0.454	-0.0465167	0.0357332	0.192992	0.896792	-0.0408815	0.037379	0.274085	0.923022	-0.408459	0.261302	0.118013	0.922194	-0.0874937	0.179155	0.625288	0.986577	2.54426	1.18005	0.0310783	0.684878	-0.0331288	0.224517	0.882693	0.989953
OPGS007769	ENSG00000187474	FPR3	19	51795157	51826190	q13.41	23	0.123	0.34	-0.0446188	0.0342995	0.193307	0.897405	-0.0187121	0.0379497	0.621959	0.954091	-0.0145751	0.157772	0.926395	0.996218	-0.201955	0.12807	0.114817	0.937717	-0.198578	0.180787	0.272028	0.882734	-0.264312	0.213303	0.215293	0.981361
OPGS004709	ENSG00000226210		12	14522	32015	p13.33	36	0.323	0.552	-0.0451646	0.0347588	0.193816	0.898062	-0.0284499	0.038163	0.455979	0.93175	-0.107469	0.182307	0.555531	0.978823	-0.257395	0.128211	0.0446864	0.865753	0.0258629	0.247069	0.916631	0.993198	0.0584966	0.176035	0.739662	0.988018
OPGS005702	ENSG00000168268	NT5DC2	3	52524385	52535054	p21.1	40	0.221	0.467	0.0370429	0.0285159	0.193935	0.898062	0.024196	0.0309924	0.434974	0.931452	-0.0311655	0.109368	0.775676	0.99583	0.180279	0.119754	0.13222	0.95531	0.815822	0.788432	0.300791	0.886747	0.30943	0.178127	0.0823642	0.939909
OPGS006023	ENSG00000070476	ZXDC	3	126437601	126475891	q21.3	39	0.202	0.443	-0.0359535	0.0276812	0.193998	0.898062	-0.0397667	0.0307819	0.196396	0.883331	-0.00756636	0.133574	0.954828	0.996218	-0.0119371	0.0843131	0.887412	0.989505	0.0399164	0.220515	0.856356	0.987603	-0.12284	0.182303	0.500425	0.988018
OPGS006926	ENSG00000159842	ABR	17	1003519	1229738	p13.3	25	0.154	0.393	0.0384651	0.0296286	0.194203	0.898168	0.0291016	0.0324735	0.370165	0.931452	0.130289	0.153714	0.396658	0.96742	0.0984284	0.108814	0.365702	0.979036	0.149945	0.204745	0.463957	0.926453	-0.0656758	0.161091	0.683498	0.988018
OPGS004262	ENSG00000106785	TRIM14	9	98069275	98119222	q22.33	69	0.398	0.606	0.0229817	0.017728	0.194855	0.900332	0.0100304	0.019535	0.60763	0.954091	0.0707169	0.0760133	0.352204	0.96381	0.0694234	0.0605916	0.251895	0.967872	0.104561	0.200766	0.602501	0.944403	0.17585	0.109279	0.107576	0.977546
OPGS003864	ENSG00000214530	STARD10	11	72754729	72794047	q13.4	73	0.522	0.708	-0.0208236	0.0160868	0.195509	0.901155	-0.0168795	0.0178712	0.344909	0.929949	0.0329629	0.0652201	0.613271	0.979013	-0.0748273	0.0572701	0.191359	0.95531	-0.0208178	0.105856	0.844093	0.986899	-0.113998	0.102223	0.264767	0.981361
OPGS006800	ENSG00000163607	GTPBP8	3	112990984	113015060	q13.2	33	0.161	0.351	0.0499188	0.0385692	0.195574	0.901155	0.0397909	0.0427033	0.35144	0.929949	0.23379	0.164286	0.154715	0.930919	0.150462	0.152763	0.324655	0.979036	-0.358569	0.229966	0.118942	0.803786	0.199583	0.207953	0.33718	0.981361
OPGS007376	ENSG00000160685	ZBTB7B	1	155002630	155018523	q21.3	28	0.137	0.365	0.0411097	0.0317637	0.195584	0.901155	0.0562751	0.0336855	0.0948001	0.834928	-0.224523	0.172251	0.192415	0.94656	-0.0734147	0.143992	0.610155	0.986577	-1.13057	0.478983	0.0182576	0.671512	0.376205	0.215592	0.0809872	0.937423
OPGS004119	ENSG00000284882	AL359762.1	1	84574114	84583620	p22.3	62	0.431	0.635	0.0255025	0.0197299	0.196154	0.902005	0.0419845	0.0212662	0.0483551	0.773357	-0.119591	0.100078	0.232094	0.952705	-0.155591	0.0788728	0.0485312	0.865753	0.203396	0.250477	0.416772	0.9151	0.0892216	0.114624	0.436342	0.981361
OPGS006888	ENSG00000145736	GTF2H2	5	71035016	71067689	q13.2	8	0.156	0.392	-0.0912112	0.0705715	0.196196	0.902005	-0.078467	0.0761284	0.302673	0.927172	0.705658	0.456506	0.122157	0.922194	-0.524959	0.239126	0.0281401	0.865753	-0.787184	1.19182	0.508942	0.928543	0.254145	0.452983	0.574766	0.988018
OPGS004405	ENSG00000188076	SCGB1C1	11	193078	194575	p15.5	48	0.369	0.608	-0.028157	0.0218076	0.196649	0.902005	-0.0367647	0.0238999	0.123981	0.850872	-0.00425064	0.11492	0.970495	0.996218	-0.00157955	0.0697374	0.981929	0.998733	0.0363734	0.225703	0.871971	0.989309	0.0688429	0.144511	0.633799	0.988018
OPGS004678	ENSG00000197128	ZNF772	19	57466663	57477570	q13.43	70	0.327	0.561	0.0304714	0.0236019	0.196684	0.902005	0.00993055	0.0258334	0.700677	0.965319	0.145923	0.124365	0.240659	0.954749	0.155884	0.0807276	0.0534852	0.865753	0.0167352	0.172779	0.922838	0.993198	0.123218	0.154537	0.425257	0.981361
OPGS004917	ENSG00000277791	PSMB3	17	38752741	38764225	q12	34	0.297	0.534	0.0283617	0.0219726	0.196781	0.902005	0.0402284	0.0249094	0.106314	0.841438	0.00971739	0.0964943	0.919785	0.996218	-0.0269906	0.0715077	0.705839	0.986577	-0.015665	0.121862	0.897716	0.993198	0.0044932	0.107814	0.966757	0.995646
OPGS007948	ENSG00000269896		1	2351644	2351857	p36.32	20	0.117	0.335	-0.0421474	0.0326593	0.196871	0.902005	-0.0276951	0.0352758	0.432394	0.931452	-0.0707994	0.209863	0.735845	0.991515	-0.131749	0.128116	0.303782	0.979036	-0.0952495	0.268284	0.722566	0.973445	-0.225096	0.169158	0.183292	0.981361
OPGS007054	ENSG00000276758		19	54296194	54296252	q13.42	5	0.15	0.348	0.0578431	0.0448673	0.197327	0.903033	0.0926573	0.0481395	0.0542585	0.778499	-0.199162	0.395511	0.614573	0.979013	-0.0603303	0.261708	0.817684	0.987846	0.297441	0.512115	0.561369	0.932826	-0.275655	0.161288	0.0874354	0.94712
OPGS006670	ENSG00000158321	AUTS2	7	69598296	70793506	q11.22	45	0.167	0.398	-0.0335991	0.0260701	0.197469	0.903033	-0.0282346	0.0299623	0.346021	0.929949	-0.106746	0.106415	0.31581	0.962768	-0.0427401	0.0804897	0.595418	0.986577	-0.101033	0.147343	0.492904	0.928532	0.015076	0.124066	0.903282	0.990533
OPGS003817	ENSG00000234719	NPIPB2	16	11927259	11976643	p13.13	60	0.542	0.706	0.0198248	0.0153885	0.197648	0.903033	0.0170502	0.0168452	0.311457	0.92839	0.011958	0.0752668	0.873767	0.99583	0.0138217	0.0547993	0.800869	0.987205	0.157427	0.14371	0.27332	0.883133	0.0688841	0.085818	0.422162	0.981361
OPGS003933	ENSG00000157551	KCNJ15	21	38155549	38307357	q22.13	94	0.491	0.698	0.0224123	0.0174259	0.198391	0.904889	0.0306953	0.0191168	0.108347	0.84597	0.020532	0.0934525	0.826101	0.99583	-0.0379017	0.0595167	0.524239	0.986577	0.0870068	0.131647	0.508669	0.928543	-0.0933824	0.10108	0.355568	0.981361
OPGS004621	ENSG00000180901	KCTD2	17	75032575	75065889	q25.1	68	0.337	0.584	-0.029329	0.0228053	0.198423	0.904889	-0.0265998	0.0248356	0.284153	0.924754	-0.106249	0.11729	0.365006	0.96381	-0.0487535	0.0813148	0.548796	0.986577	-0.164027	0.228628	0.473103	0.926453	0.0570447	0.13506	0.672758	0.988018
OPGS005232	ENSG00000143149	ALDH9A1	1	165662216	165698562	q24.1	27	0.263	0.508	0.0309498	0.0240926	0.198927	0.905363	0.0161613	0.0266259	0.543865	0.949167	0.013197	0.118181	0.911087	0.996218	0.169679	0.0870031	0.0511441	0.865753	0.29471	0.142672	0.0388622	0.70637	-0.135145	0.135429	0.318328	0.981361
OPGS005181	ENSG00000175538	KCNE3	11	74454841	74467729	q13.4	32	0.268	0.509	-0.0282506	0.021997	0.199041	0.905363	-0.0315645	0.0239363	0.187274	0.877241	0.0661148	0.0980735	0.500225	0.978823	-0.0298043	0.0826762	0.718478	0.986577	-0.173977	0.213748	0.415682	0.9151	0.018296	0.148896	0.902204	0.990533
OPGS003892	ENSG00000111788		12	9277235	9313241	p13.31	58	0.509	0.701	0.0229393	0.0178664	0.199164	0.905363	0.0340067	0.0192163	0.076781	0.832407	0.0628136	0.0918708	0.494154	0.978529	-0.104949	0.0709469	0.139071	0.95531	-0.0012884	0.167104	0.993848	0.998215	-0.13352	0.124408	0.283164	0.981361
OPGS007497	ENSG00000157303	SUSD3	9	93058688	93085133	q22.31	26	0.132	0.36	0.0423862	0.0330286	0.199381	0.905363	0.0376058	0.035201	0.285378	0.924754	-0.0477998	0.193775	0.805158	0.99583	0.0885877	0.143113	0.535912	0.986577	0.0401571	0.341932	0.90651	0.993198	0.173707	0.202302	0.390531	0.981361
OPGS007765	ENSG00000196305	IARS1	9	92210207	92293854	q22.31	57	0.123	0.282	-0.0538381	0.0419821	0.199701	0.905363	-0.0431389	0.0451495	0.339342	0.929949	0.231846	0.321941	0.471432	0.976292	-0.302064	0.175422	0.0850824	0.898764	-0.223855	0.421629	0.595467	0.942338	-0.0179665	0.189254	0.924368	0.992434
OPGS006799	ENSG00000175265	GOLGA8A	15	34378935	34437808	q14	7	0.161	0.241	-0.144178	0.112573	0.200282	0.905363	-0.0602211	0.125233	0.630606	0.954377	0.0335473	0.561665	0.952372	0.996218	-0.485611	0.414166	0.240995	0.967872	-0.671279	0.569274	0.238325	0.88265	-0.895069	0.584913	0.125952	0.981361
OPGS005318	ENSG00000154429	CCSAP	1	229321011	229343294	q42.13	39	0.255	0.496	0.032581	0.0254491	0.200461	0.905363	0.0379036	0.0270244	0.160745	0.868696	-0.00630612	0.179143	0.971919	0.996218	-0.0158037	0.10277	0.877786	0.989505	-0.460069	0.315977	0.145386	0.821499	0.158169	0.168398	0.347599	0.981361
OPGS006398	ENSG00000255002	LINC02324	14	65152861	65222600	q23.3	44	0.181	0.386	0.0306838	0.023968	0.200475	0.905363	0.0268105	0.0270251	0.32117	0.929949	0.0695549	0.0907437	0.443379	0.976292	0.0966069	0.0889384	0.27738	0.970384	-0.290222	0.152296	0.0566965	0.739313	0.10159	0.114709	0.375814	0.981361
OPGS007550	ENSG00000140263	SORD	15	45023147	45077185	q21.1	16	0.13	0.307	0.0494899	0.0386735	0.200655	0.905363	0.0341044	0.0432094	0.429948	0.931452	-0.0282205	0.129221	0.827125	0.99583	0.125131	0.141768	0.377429	0.980652	0.582328	0.391309	0.13671	0.821499	0.54641	0.255644	0.0325664	0.875986
OPGS007887	ENSG00000169641	LUZP1	1	23084030	23178152	p36.12	42	0.119	0.351	0.047149	0.0368549	0.200787	0.905363	0.0537269	0.039818	0.177237	0.877241	-0.178868	0.201604	0.374956	0.96381	-0.0233162	0.14416	0.871512	0.989505	0.739916	0.306427	0.01575	0.671512	-0.0384034	0.221155	0.862141	0.989953
OPGS006630	ENSG00000069275	NUCKS1	1	205712822	205750182	q32.1	29	0.169	0.405	-0.0369987	0.0289337	0.200989	0.905363	-0.0385002	0.0318355	0.22653	0.908675	0.0475396	0.149605	0.750661	0.995538	-0.079373	0.102738	0.439775	0.986577	0.16736	0.186214	0.368784	0.905328	-0.190616	0.162339	0.240321	0.981361
OPGS003773	ENSG00000131238	PPT1	1	40072710	40097260	p34.2	87	0.563	0.722	-0.0213104	0.0166654	0.200996	0.905363	-0.0258173	0.0177389	0.145557	0.863975	-0.09285	0.112105	0.407533	0.969954	-0.00130271	0.0671069	0.984512	0.998952	0.10934	0.199828	0.584263	0.937548	0.0370179	0.10551	0.725702	0.988018
OPGS005739	ENSG00000260228	AC009119.1	16	83789801	83807834	q23.3	48	0.219	0.446	0.0290295	0.0227026	0.201007	0.905363	0.038888	0.0249339	0.118844	0.847039	-0.00248098	0.0946633	0.979091	0.996218	-0.120621	0.0866619	0.163967	0.95531	0.117532	0.17858	0.510441	0.928543	0.114225	0.139241	0.412021	0.981361
OPGS004067	ENSG00000162620	LRRIQ3	1	74026015	74198187	p31.1	56	0.445	0.642	0.0219878	0.0171995	0.20111	0.905363	0.0260937	0.0188485	0.166237	0.875309	0.119372	0.101429	0.239235	0.954749	-0.0134831	0.058088	0.816449	0.987846	-0.0793032	0.125879	0.528697	0.929489	-0.0277597	0.098073	0.777137	0.988018
OPGS007755	ENSG00000173818	ENDOV	17	80415165	80438086	q25.3	18	0.124	0.314	-0.0442433	0.0346516	0.201672	0.90706	-0.0469178	0.0373666	0.209258	0.89094	-0.208384	0.214245	0.330731	0.962768	-0.155973	0.151878	0.304439	0.979036	0.231309	0.212658	0.276724	0.884099	0.0613904	0.190751	0.747577	0.988018
OPGS007657	ENSG00000109436	TBC1D9	4	140620782	140756385	q31.21	21	0.127	0.353	0.0391732	0.0307036	0.202008	0.907654	0.0246003	0.0342957	0.473189	0.934548	0.0642541	0.148654	0.665566	0.984041	0.0958999	0.102935	0.351517	0.979036	-0.120641	0.177315	0.496265	0.928543	0.321497	0.164505	0.0506619	0.937423
OPGS006231	ENSG00000135535	CD164	6	109366514	109382467	q21	30	0.19	0.434	0.0369152	0.0289866	0.202831	0.907654	0.0506764	0.0321267	0.114705	0.84597	-0.085958	0.164018	0.600226	0.978823	-0.139978	0.0944681	0.138407	0.95531	-0.155581	0.200393	0.437525	0.9151	0.346845	0.150767	0.0214179	0.858817
OPGS004713	ENSG00000234292	AC123595.1	5	91279826	91281142	q14.3	64	0.322	0.453	0.029833	0.0234316	0.202949	0.907654	0.0402035	0.027456	0.143115	0.863975	-0.0168986	0.086134	0.844462	0.99583	0.0483948	0.0672828	0.471972	0.986577	-0.111592	0.127847	0.382744	0.909834	-0.0302223	0.115862	0.79421	0.989503
OPGS008502	ENSG00000172466	ZNF24	18	35332227	35345482	q12.2	14	0.102	0.317	-0.0460175	0.0361671	0.203246	0.907654	-0.0333902	0.0390984	0.393103	0.931452	-0.0653223	0.220304	0.76684	0.99583	-0.088984	0.130813	0.496355	0.986577	-0.348911	0.330672	0.291353	0.886747	-0.188833	0.218416	0.387281	0.981361
OPGS006863	ENSG00000151650	VENTX	10	133237855	133241928	q26.3	25	0.157	0.369	0.0357299	0.0281153	0.203787	0.907654	0.0539808	0.031879	0.0903979	0.832407	-0.0878372	0.120648	0.466585	0.976292	0.00109823	0.0829446	0.989436	0.998952	-0.38751	0.205014	0.0587366	0.743079	0.171514	0.157007	0.274658	0.981361
OPGS007266	ENSG00000143248	RGS5	1	163111121	163321791	q23.3	23	0.141	0.336	0.0438894	0.0345447	0.203903	0.907654	0.0417062	0.037113	0.261113	0.91693	0.119514	0.216771	0.581402	0.978823	-0.00289612	0.123962	0.981361	0.998733	0.0926325	0.392351	0.813358	0.981931	0.170045	0.238739	0.4763	0.983791
OPGS007092	ENSG00000260286	ARMH2	6	24797335	24798917	p22.3	17	0.148	0.383	0.0371764	0.0292981	0.204476	0.907654	0.0477687	0.0324095	0.140506	0.863975	0.290182	0.147029	0.0484223	0.90946	-0.153905	0.102475	0.133126	0.95531	0.222885	0.203055	0.272354	0.882734	-0.155585	0.151097	0.303151	0.981361
OPGS004251	ENSG00000164530	PI16	6	36948263	36964837	p21.2	55	0.401	0.598	0.023443	0.0184885	0.204805	0.907654	0.0334226	0.0203459	0.100441	0.835272	-0.0630188	0.102315	0.537943	0.978823	0.00290011	0.0600728	0.961496	0.997678	0.132976	0.211363	0.529259	0.929489	-0.0308474	0.0951185	0.745707	0.988018
OPGS007784	ENSG00000105321	CCDC9	19	47255980	47273701	q13.32	10	0.123	0.339	-0.0583747	0.0460758	0.205182	0.907654	-0.0438457	0.0508329	0.388387	0.931452	-0.196976	0.214	0.35734	0.96381	-0.145411	0.168366	0.387773	0.981234	0.180778	0.305626	0.554186	0.930575	-0.220585	0.254177	0.385482	0.981361
OPGS004957	ENSG00000141564	RPTOR	17	80544819	80966371	q25.3	61	0.291	0.51	0.0292265	0.0230696	0.205197	0.907654	0.0225089	0.0247609	0.363323	0.929949	5.08368977101998e-05	0.10668	0.99962	0.999623	0.18164	0.101791	0.0743522	0.88555	0.0594187	0.207933	0.775063	0.979457	-0.0149343	0.162848	0.926931	0.992434
OPGS004762	ENSG00000149089	APIP	11	34853094	34916379	p13	47	0.315	0.502	-0.0246572	0.0194642	0.205228	0.907654	-0.0282327	0.0219264	0.197881	0.884669	0.0344547	0.0645038	0.593238	0.978823	0.00651347	0.0686394	0.924399	0.996272	-0.182541	0.168629	0.27903	0.885463	-0.130429	0.121619	0.283522	0.981361
OPGS007873	ENSG00000007168	PAFAH1B1	17	2593183	2685615	p13.3	12	0.119	0.291	-0.0508007	0.0401093	0.205313	0.907654	-0.0342692	0.0457381	0.453707	0.93175	-0.0576138	0.113917	0.613029	0.979013	-0.194377	0.16197	0.23011	0.967872	-0.786656	0.405034	0.0521132	0.726784	0.0385137	0.215115	0.857908	0.989953
OPGS004181	ENSG00000092068	SLC7A8	14	23125295	23183674	q11.2	50	0.416	0.628	0.0235964	0.0186336	0.205394	0.907654	0.0273235	0.0206139	0.185009	0.877241	-0.0488343	0.0832863	0.557645	0.978823	0.055364	0.0739192	0.453869	0.986577	-0.0599028	0.133306	0.653169	0.94845	0.0506909	0.0863764	0.557297	0.988018
OPGS004525	ENSG00000143799	PARP1	1	226360210	226408154	q42.12	75	0.35	0.574	-0.0239952	0.0189493	0.205412	0.907654	-0.0216824	0.0211473	0.305221	0.927172	-0.0704492	0.081243	0.385864	0.965747	-0.0212677	0.0696779	0.760192	0.986577	-0.0224732	0.0965484	0.815943	0.981931	0.00453713	0.111057	0.967412	0.995646
OPGS006300	ENSG00000260276	AC022167.2					12	0.186	0.449	-0.0409556	0.0323559	0.20559	0.907654	-0.0421229	0.0359992	0.241959	0.91171	-0.0420785	0.115052	0.714563	0.986349	-0.107319	0.12591	0.394024	0.982122	-0.0911596	0.233743	0.696538	0.963785	0.184166	0.198818	0.354288	0.981361
OPGS007717	ENSG00000164116	GUCY1A1	4	155666726	155737059	q32.1	24	0.125	0.297	-0.0431445	0.0340875	0.205622	0.907654	-0.0499546	0.0362523	0.168212	0.875309	-0.0154065	0.233359	0.947361	0.996218	0.0969349	0.134947	0.472561	0.986577	-0.633973	0.324566	0.0507848	0.726637	0.255526	0.25655	0.319245	0.981361
OPGS007857	ENSG00000213707		22	26560526	26561088	q12.1	8	0.12	0.316	0.0420412	0.0332214	0.205697	0.907654	0.00582245	0.0359777	0.871436	0.991311	0.520639	0.185161	0.00492621	0.712636	0.177058	0.132351	0.180965	0.95531	0.0559574	0.203719	0.783563	0.981931	0.334892	0.220751	0.129253	0.981361
OPGS005904	ENSG00000109956	B3GAT1	11	134378504	134412242	q25	29	0.209	0.397	-0.0324608	0.0256669	0.205981	0.907654	-0.035653	0.027358	0.192506	0.879582	0.0215071	0.160598	0.893467	0.99583	-0.0260802	0.113919	0.818918	0.987846	0.202419	0.208869	0.332484	0.898404	-0.0939066	0.154867	0.54427	0.988018
OPGS005442	ENSG00000170852	KBTBD2	7	32868172	32894131	p14.3	28	0.243	0.477	-0.0302015	0.0238917	0.206195	0.907654	-0.0319957	0.0259035	0.21676	0.893816	0.0736889	0.141031	0.601321	0.978823	-0.0589627	0.0933397	0.527583	0.986577	0.00924301	0.165127	0.955362	0.994545	-0.0341737	0.132323	0.796206	0.989565
OPGS004464	ENSG00000231160	KLF3-AS1	4	38594512	38664952	p14	76	0.36	0.586	0.0243745	0.0192833	0.206223	0.907654	0.0361994	0.0206789	0.0800236	0.832407	-0.178005	0.103864	0.0865602	0.90946	0.0195664	0.0759097	0.796593	0.987205	-0.394398	0.193531	0.041559	0.723723	0.122605	0.137291	0.371845	0.981361
OPGS008299	ENSG00000166479	TMX3	18	68673688	68715108	q22.1	10	0.107	0.262	0.0489735	0.0387553	0.206352	0.907654	0.0405344	0.0421931	0.336709	0.929949	-0.0848632	0.199325	0.670287	0.984041	0.102619	0.138002	0.457112	0.986577	0.828408	0.284395	0.00358116	0.528688	-0.379267	0.291716	0.193558	0.981361
OPGS004926	ENSG00000188342	GTF2F2	13	45120510	45284893	q14.12	69	0.295	0.379	0.0879732	0.0696641	0.206654	0.907654	0.126163	0.0755806	0.0950687	0.834928	0.141722	0.36447	0.697392	0.985267	-0.368939	0.271615	0.174363	0.95531	0.0249861	0.622821	0.967999	0.994545	0.0455195	0.379556	0.90454	0.990533
OPGS007505	ENSG00000128335	APOL2	22	36226209	36239954	q12.3	18	0.132	0.362	0.0395048	0.0312881	0.206729	0.907654	0.0154071	0.0345917	0.656031	0.958245	0.147285	0.11521	0.201107	0.94656	0.182519	0.122874	0.137434	0.95531	0.0571312	0.323027	0.859617	0.987855	0.152584	0.174948	0.383117	0.981361
OPGS006134	ENSG00000215252	GOLGA8B	15	34525095	34588503	q14	21	0.195	0.402	0.0426453	0.0337796	0.206784	0.907654	0.0344741	0.0368298	0.349252	0.929949	0.0628753	0.15333	0.681757	0.984041	0.0872735	0.134025	0.514936	0.986577	0.294944	0.292407	0.31313	0.886872	0.0362125	0.188581	0.847721	0.989953
OPGS006229	ENSG00000272989	LINC02012	3	197505262	197506986	q29	42	0.19	0.441	0.0369781	0.0293033	0.206981	0.907654	0.0393114	0.0315721	0.213083	0.89094	0.0956258	0.173737	0.582042	0.978823	-0.0107506	0.105921	0.919157	0.9951	0.528255	0.306927	0.085231	0.780277	-0.1487	0.191348	0.437088	0.981361
OPGS004457	ENSG00000134809	TIMM10	11	57528464	57530803	q12.1	127	0.362	0.613	-0.025232	0.0200063	0.207236	0.907654	-0.0180223	0.0213771	0.399192	0.931452	-0.150593	0.118316	0.203087	0.94656	-0.033025	0.0800925	0.680093	0.986577	0.102119	0.221638	0.64498	0.94845	-0.162078	0.130656	0.214795	0.981361
OPGS008152	ENSG00000188785	ZNF548	19	57389850	57403498	q13.43	13	0.11	0.298	-0.0478352	0.0379322	0.207283	0.907654	-0.0762049	0.0409251	0.062595	0.789598	0.51075	0.188448	0.00672222	0.712636	-0.170034	0.155124	0.273029	0.969241	-0.328764	0.330618	0.320033	0.891272	0.445753	0.245079	0.0689399	0.937423
OPGS007459	ENSG00000154016	GRAP	17	19020656	19047011	p11.2	10	0.133	0.282	0.076496	0.0607418	0.207899	0.907654	0.0667102	0.0687375	0.331794	0.929949	0.366251	0.189809	0.0536592	0.90946	0.107667	0.229611	0.639134	0.986577	-0.940427	0.464549	0.0429304	0.72376	-0.0738886	0.375695	0.844084	0.989953
OPGS006664	ENSG00000205531	NAP1L4	11	2944431	2992377	p15.4	10	0.167	0.404	-0.0377027	0.0299475	0.208044	0.907654	-0.0310284	0.0316532	0.326958	0.929949	-0.0843467	0.162171	0.602987	0.978823	-0.134171	0.136948	0.32722	0.979036	0.0730883	0.380186	0.847551	0.986933	-0.174702	0.242195	0.470708	0.983717
OPGS004965	ENSG00000183741	CBX6	22	38861422	38872249	q13.1	45	0.291	0.527	-0.0360809	0.0286902	0.208535	0.907654	-0.0367086	0.0303903	0.227084	0.908675	0.0643961	0.181461	0.722683	0.988351	0.111305	0.138408	0.421291	0.986577	-0.212521	0.29661	0.473683	0.926453	-0.283092	0.164586	0.0854277	0.946133
OPGS006569	ENSG00000279656	AL132780.4	14	23023083	23024217	q11.2	17	0.172	0.392	-0.0352946	0.0280657	0.208548	0.907654	-0.0741216	0.0315922	0.018966	0.672427	0.07514	0.0913572	0.4108	0.969954	0.0888521	0.116338	0.445023	0.986577	-0.316909	0.315368	0.314952	0.890248	0.304869	0.130845	0.0198062	0.85254
OPGS007381	ENSG00000145569	OTULINL	5	14581792	14616180	p15.2	20	0.137	0.331	-0.0365243	0.0290587	0.208785	0.907654	-0.0565848	0.033295	0.0892257	0.832407	0.119656	0.128354	0.351214	0.96381	0.156716	0.0986702	0.112223	0.937717	-0.306216	0.135753	0.0240903	0.671512	0.00934959	0.129146	0.942287	0.993355
OPGS006855	ENSG00000141933	TPGS1	19	507497	519654	p13.3	6	0.158	0.374	0.0440941	0.0350869	0.208859	0.907654	0.0495835	0.0390267	0.203905	0.89094	0.0761717	0.138636	0.582705	0.978823	0.0480492	0.125245	0.701245	0.986577	-0.0797574	0.248263	0.748012	0.97545	-0.129153	0.212425	0.543192	0.988018
OPGS005319	ENSG00000159339	PADI4	1	17308195	17364004	p36.13	41	0.255	0.456	-0.0309561	0.0246402	0.208997	0.907654	-0.0496055	0.0262924	0.0592028	0.78388	0.101784	0.119158	0.392999	0.96664	0.0759256	0.117651	0.518704	0.986577	0.268624	0.192162	0.162142	0.839018	0.0507421	0.190603	0.790071	0.988018
OPGS006477	ENSG00000110665	C11orf21	11	2295628	2303049	p15.5	16	0.176	0.409	0.061614	0.0490489	0.209052	0.907654	0.105687	0.0613646	0.0850191	0.832407	-0.52722	0.182421	0.00385078	0.712636	0.0146779	0.103045	0.886731	0.989505	0.523931	0.343986	0.127729	0.813874	0.48611	0.253741	0.0553946	0.937423
OPGS004491	ENSG00000133985	TTC9	14	70641916	70675366	q24.2	60	0.356	0.582	0.0269445	0.0214588	0.209245	0.907654	0.0192612	0.0234522	0.411477	0.931452	0.132867	0.0993299	0.181016	0.94656	0.0274383	0.0822524	0.738692	0.986577	-0.0864762	0.18237	0.635371	0.947688	0.128455	0.11948	0.282322	0.981361
OPGS007069	ENSG00000114744	COMMD2	3	149738472	149752495	q25.1	23	0.149	0.381	0.0401149	0.0319672	0.209524	0.907654	0.030132	0.0344509	0.381771	0.931452	-0.018735	0.195363	0.923602	0.996218	0.164406	0.129202	0.203206	0.95531	0.0458738	0.239975	0.8484	0.987218	0.111254	0.179506	0.535405	0.988018
OPGS006451	ENSG00000268320	SCGB1C2	17	137569	139067	p13.3	26	0.178	0.392	0.0457991	0.0364994	0.209554	0.907654	0.0506432	0.0406603	0.212941	0.89094	0.0474387	0.145463	0.744332	0.99453	0.0778934	0.131995	0.555108	0.986577	-0.0136418	0.299241	0.963639	0.994545	-0.0604332	0.189806	0.750186	0.988018
OPGS006176	ENSG00000100426	ZBED4	22	49853844	49897383	q13.33	31	0.193	0.37	0.039623	0.0315993	0.209871	0.907654	0.0480836	0.036545	0.188262	0.877241	0.0594817	0.101606	0.55827	0.978823	0.123023	0.111347	0.269221	0.968502	-0.110639	0.209716	0.5978	0.942611	-0.183427	0.141516	0.194919	0.981361
OPGS007549	ENSG00000168291	PDHB	3	58427630	58433857	p14.3	26	0.13	0.323	0.043838	0.0349651	0.209928	0.907654	0.0439281	0.0370254	0.235451	0.91171	0.0408362	0.239442	0.86458	0.99583	0.0608026	0.142149	0.668841	0.986577	-0.13007	0.460926	0.777795	0.980734	-0.0603319	0.249632	0.809026	0.989953
OPGS005955	ENSG00000140455	USP3	15	63504511	63594640	q22.31	53	0.206	0.444	-0.0329024	0.0262652	0.210316	0.907654	-0.0199147	0.027809	0.473915	0.934708	-0.00766383	0.173531	0.964774	0.996218	-0.072251	0.110942	0.514884	0.986577	-0.415305	0.714332	0.560978	0.932809	-0.398842	0.162652	0.014202	0.819875
OPGS008339	ENSG00000148288	GBGT1	9	133152948	133163933	q34.2	20	0.106	0.239	-0.0415522	0.0331866	0.210541	0.907654	-0.0508901	0.0360465	0.158012	0.8642	0.00721654	0.169546	0.966049	0.996218	-0.0693039	0.128327	0.589159	0.986577	-0.134177	0.236393	0.570304	0.933723	0.312454	0.2059	0.129139	0.981361
OPGS008545	ENSG00000185477	GPRIN3	4	89236383	89307937	q22.1	17	0.1	0.308	-0.0463539	0.0370443	0.210822	0.907654	-0.0553805	0.0410651	0.177464	0.877241	-0.0944816	0.177735	0.595012	0.978823	-0.120473	0.121744	0.322388	0.979036	0.0721268	0.274024	0.792386	0.981931	0.419156	0.215451	0.0517167	0.937423
OPGS007004	ENSG00000167670	CHAF1A	19	4402640	4445018	p13.3	11	0.151	0.357	-0.0606184	0.0484741	0.211106	0.907654	-0.0221999	0.0518545	0.668564	0.958245	-0.366806	0.247218	0.137879	0.925124	-0.371945	0.200047	0.0629863	0.865753	-0.77578	0.786734	0.324095	0.891272	-0.146227	0.320458	0.648169	0.988018
OPGS006990	ENSG00000104490	NCALD	8	101686542	102124907	q22.3	54	0.152	0.346	0.046465	0.0371679	0.211249	0.907654	0.0274413	0.0391471	0.483316	0.937502	-0.0630485	0.236335	0.789641	0.99583	0.286136	0.172348	0.0968689	0.910229	0.155507	0.603917	0.796795	0.981931	0.488591	0.251633	0.0521757	0.937423
OPGS006475	ENSG00000123240	OPTN	10	13099449	13138308	p13	29	0.176	0.416	-0.0351975	0.0281694	0.211485	0.907654	-0.0335953	0.0310908	0.279895	0.924754	-0.195361	0.158742	0.218442	0.94656	-0.115694	0.0981872	0.238679	0.967872	0.120854	0.188244	0.520868	0.929489	0.0252958	0.139845	0.856458	0.989953
OPGS007734	ENSG00000260992	DOCK9-DT	13	99087819	99088625	q32.3	27	0.124	0.314	0.0399095	0.0319523	0.211652	0.907654	0.0486553	0.0349737	0.164166	0.874282	0.0314294	0.142812	0.825813	0.99583	-0.239465	0.142447	0.0927472	0.910229	0.409983	0.35012	0.241607	0.88265	0.106992	0.137033	0.434936	0.981361
OPGS008312	ENSG00000005059	MCUB	4	109560209	109688719	q25	23	0.106	0.32	0.0492451	0.0394282	0.211672	0.907654	0.0406513	0.0426321	0.340317	0.929949	0.117549	0.221096	0.594957	0.978823	-0.0137791	0.155589	0.929431	0.996467	0.0850813	0.2558	0.73943	0.973445	0.317509	0.258905	0.220066	0.981361
OPGS004887	ENSG00000170448	NFXL1	4	47847233	47914667	p12	56	0.301	0.547	-0.0382486	0.0306432	0.21196	0.907654	-0.0573786	0.0338089	0.0896694	0.832407	0.145695	0.231056	0.528328	0.978823	0.0608551	0.0859288	0.478819	0.986577	0.147448	0.245216	0.547641	0.930023	-0.10487	0.241503	0.664116	0.988018
OPGS008151	ENSG00000169710	FASN	17	82078338	82098294	q25.3	11	0.11	0.344	-0.0601482	0.0482142	0.212207	0.907654	-0.0548726	0.0503173	0.275479	0.923114	0.320325	0.393597	0.415735	0.971435	-0.359652	0.225226	0.1103	0.936406	-2.07545	1.63188	0.20344	0.865289	0.0855616	0.353189	0.808583	0.989953
OPGS005099	ENSG00000114738	MAPKAPK3	3	50611520	50649291	p21.2	38	0.276	0.484	-0.0385016	0.0308748	0.212389	0.907654	-0.0505769	0.0330924	0.126425	0.856552	-0.287732	0.177437	0.104889	0.910784	0.175512	0.115916	0.129992	0.95531	-0.275155	0.332243	0.407571	0.9151	0.202464	0.237363	0.393675	0.981361
OPGS006939	ENSG00000278730	AC005332.6	17	68126666	68129586	q24.2	35	0.154	0.336	0.0477808	0.0383202	0.21244	0.907654	0.0418335	0.0396187	0.291013	0.924754	0.273463	0.355059	0.441187	0.976292	0.196009	0.208245	0.346582	0.979036	1.01817	0.670762	0.129032	0.813874	-0.302241	0.335524	0.367693	0.981361
OPGS005213	ENSG00000213949	ITGA1	5	52787916	52959209	q11.2	82	0.264	0.483	0.0293861	0.0235894	0.212863	0.907654	0.0175566	0.025934	0.498424	0.940176	0.244491	0.116321	0.0355651	0.854036	0.0245485	0.0830676	0.767593	0.986577	-0.0545816	0.170111	0.748317	0.97545	0.120451	0.135525	0.374123	0.981361
OPGS008063	ENSG00000256937		12	9127783	9128645	p13.31	27	0.114	0.332	0.0490979	0.0394706	0.213533	0.907654	0.0398967	0.0420674	0.342926	0.929949	-0.0548248	0.223937	0.806594	0.99583	0.272479	0.164274	0.0971777	0.910229	-0.180353	0.434858	0.678333	0.954002	0.0402389	0.272534	0.882621	0.989953
OPGS007357	ENSG00000153885	KCTD15	19	33795933	33815763	q13.11	26	0.137	0.303	0.0427903	0.0344038	0.213585	0.907654	0.0277361	0.0363519	0.445469	0.93175	-0.00723448	0.188511	0.969387	0.996218	0.357214	0.157027	0.0229148	0.865753	-0.398106	0.375847	0.289498	0.886747	0.169302	0.305074	0.578926	0.988018
OPGS004476	ENSG00000121895	TMEM156	4	38966744	39032922	p14	65	0.359	0.573	-0.0244313	0.0196433	0.213593	0.907654	-0.0255743	0.0220129	0.245322	0.91171	-0.0594263	0.0801822	0.458608	0.976292	-0.144049	0.0739348	0.0513756	0.865753	0.23712	0.114706	0.0387164	0.70637	0.0458921	0.0966171	0.634794	0.988018
OPGS007761	ENSG00000198860	TSEN15	1	184051651	184123978	q25.3	37	0.123	0.342	-0.0388058	0.0312071	0.213686	0.907654	-0.0547687	0.0344738	0.112127	0.84597	0.166371	0.201486	0.408965	0.969954	-0.0654122	0.0980412	0.50465	0.986577	0.214346	0.23082	0.353083	0.905328	0.10913	0.166984	0.513411	0.988018
OPGS006628	ENSG00000100154	TTC28	22	27978014	28679840	q12.1	44	0.169	0.356	0.0450624	0.0362445	0.213762	0.907654	0.0208393	0.0398914	0.601392	0.954091	0.080434	0.167854	0.631804	0.981012	0.122221	0.125138	0.328725	0.979036	0.803343	0.395962	0.0424746	0.723723	0.211743	0.197393	0.283406	0.981361
OPGS005972	ENSG00000133561	GIMAP6	7	150625375	150632648	q36.1	23	0.205	0.429	-0.0305349	0.0245709	0.213969	0.907654	-0.0228147	0.0265369	0.389936	0.931452	-0.0427304	0.158399	0.787341	0.99583	-0.082204	0.0932323	0.377933	0.980652	0.0252794	0.187011	0.892473	0.991928	-0.100845	0.139741	0.470507	0.983715
OPGS007868	ENSG00000153487	ING1	13	110712736	110723339	q34	12	0.119	0.333	-0.0428879	0.0345149	0.214018	0.907654	-0.0477854	0.0369592	0.196037	0.883331	0.324691	0.232807	0.163113	0.939432	0.0360066	0.139679	0.796577	0.987205	-0.467935	0.255585	0.067125	0.756114	-0.129946	0.220403	0.555472	0.988018
OPGS004796	ENSG00000013016	EHD3	2	31234152	31269451	p23.1	64	0.31	0.553	0.0260982	0.0210166	0.214314	0.907654	0.0327416	0.0227013	0.149224	0.863975	0.00430744	0.104994	0.967276	0.996218	-0.00559511	0.0852144	0.947649	0.997678	-0.0158153	0.15362	0.918002	0.993198	-0.133719	0.142593	0.348362	0.981361
OPGS004638	ENSG00000236242	MYO16-AS1	13	109163902	109201483	q33.3	103	0.335	0.539	-0.0250179	0.0201476	0.214336	0.907654	-0.0217772	0.0222085	0.326799	0.929949	-0.0269488	0.0996535	0.786834	0.99583	-0.0200138	0.0699651	0.774836	0.986577	0.153647	0.177058	0.385516	0.909834	-0.135051	0.101703	0.184214	0.981361
OPGS007218	ENSG00000137806	NDUFAF1	15	41387218	41409403	q15.1	25	0.143	0.245	0.0491707	0.0395999	0.214353	0.907654	0.0650011	0.0426432	0.127433	0.856552	0.180728	0.168524	0.283534	0.959032	-0.0944079	0.165375	0.568087	0.986577	-1.29438	1.38503	0.350023	0.905328	-0.550073	0.294856	0.0621023	0.937423
OPGS004890	ENSG00000090857	PDPR	16	70114332	70162537	q22.1	59	0.3	0.531	0.0353518	0.0284775	0.214461	0.907654	0.0430897	0.0307923	0.161703	0.870997	-0.379861	0.168593	0.0242514	0.816563	0.16265	0.105477	0.123065	0.95531	0.169579	0.237132	0.474533	0.926453	-0.120334	0.17628	0.494842	0.988018
OPGS005509	ENSG00000231711	LINC00899	22	46039907	46048412	q13.31	25	0.237	0.393	-0.0304032	0.0244969	0.214567	0.907654	-0.0217466	0.0272626	0.425061	0.931452	-0.0230357	0.0959989	0.810363	0.99583	-0.0858644	0.0916258	0.348696	0.979036	-0.00931642	0.178574	0.958392	0.994545	-0.167994	0.130284	0.197244	0.981361
OPGS008072	ENSG00000196663	TECPR2	14	102362941	102502477	q32.31	20	0.114	0.32	0.0571645	0.0460753	0.214726	0.907654	0.0196487	0.0496759	0.692446	0.964197	-0.240433	0.222305	0.279454	0.959032	0.564201	0.189168	0.00285862	0.865753	0.441658	0.451406	0.327874	0.894317	0.3773	0.291183	0.195062	0.981361
OPGS005650	ENSG00000178726	THBD	20	23045633	23049672	p11.21	45	0.225	0.431	-0.0364836	0.0294105	0.214792	0.907654	-0.0399258	0.0327261	0.222465	0.904164	-0.202776	0.127417	0.111511	0.910784	-0.00520481	0.101008	0.958904	0.997678	0.279485	0.230224	0.224759	0.878086	0.0756034	0.154578	0.624774	0.988018
OPGS007201	ENSG00000229676	ZNF492	19	22634324	22667671	p12	39	0.143	0.275	-0.0446949	0.0360412	0.214936	0.907654	-0.0290463	0.0395327	0.462498	0.93175	-0.259204	0.206312	0.208982	0.94656	-0.0437109	0.135818	0.747578	0.986577	0.102823	0.234621	0.661205	0.950639	-0.190843	0.177238	0.281585	0.981361
OPGS004372	ENSG00000135318	NT5E	6	85449584	85495791	q14.3	140	0.376	0.543	0.0224994	0.0181438	0.214953	0.907654	0.0355945	0.020048	0.0758219	0.832407	-0.0541513	0.0723818	0.454379	0.976292	-0.0221327	0.0717573	0.757749	0.986577	0.0215346	0.15451	0.889155	0.991573	-0.0397994	0.0935452	0.670504	0.988018
OPGS005889	ENSG00000196839	ADA	20	44584896	44652252	q13.12	24	0.21	0.45	0.0306609	0.0247262	0.214969	0.907654	0.0278202	0.0271787	0.306022	0.927172	0.0792133	0.129366	0.540328	0.978823	-0.00489018	0.0887934	0.95608	0.997678	0.0985682	0.150816	0.513391	0.92857	0.0335187	0.14472	0.816841	0.989953
OPGS007827	ENSG00000186111	PIP5K1C	19	3630183	3700468	p13.3	8	0.121	0.237	-0.066727	0.0538114	0.214969	0.907654	-0.0889945	0.0582811	0.126764	0.856552	0.163528	0.218333	0.453867	0.976292	-0.136812	0.230366	0.552585	0.986577	1.02735	0.957917	0.283502	0.885993	0.151074	0.325974	0.64304	0.988018
OPGS005818	ENSG00000262370	AC108134.3	16	3076911	3087112	p13.3	16	0.214	0.445	0.0284935	0.0229859	0.215121	0.907654	0.022951	0.0258395	0.374425	0.931452	-0.0846151	0.103247	0.412478	0.969954	0.0404389	0.0797951	0.612306	0.986577	0.186213	0.111141	0.0938431	0.790539	0.0886421	0.130567	0.497201	0.988018
OPGS004945	ENSG00000063046	EIF4B	12	53006282	53042215	q13.13	38	0.293	0.425	-0.0295289	0.0238899	0.216443	0.910493	-0.026703	0.0275485	0.33239	0.929949	-0.0445633	0.0796491	0.575823	0.978823	-0.0565661	0.0883937	0.522216	0.986577	0.090478	0.15999	0.571718	0.933723	-0.0302122	0.0973263	0.756241	0.988018
OPGS007333	ENSG00000178852	EFCAB13	17	47323290	47441312	q21.32	34	0.138	0.307	-0.0440223	0.0356193	0.21649	0.910493	-0.0283372	0.0420833	0.500718	0.940176	0.0146831	0.147576	0.920745	0.996218	-0.064515	0.130575	0.621248	0.986577	-0.0787982	0.134424	0.557746	0.930575	-0.151911	0.12664	0.230315	0.981361
OPGS005051	ENSG00000127328	RAB3IP	12	69738860	69823204	q15	110	0.281	0.512	0.0285211	0.0230941	0.216831	0.910493	0.0481041	0.0255941	0.0601765	0.78388	-0.087092	0.12231	0.476427	0.976292	-0.0220773	0.0796355	0.781604	0.986577	-0.132908	0.139532	0.340828	0.905328	-0.0498222	0.121252	0.681148	0.988018
OPGS004603	ENSG00000101439	CST3	20	23626706	23638473	p11.21	60	0.339	0.541	-0.0271051	0.0219659	0.217216	0.910493	-0.0472601	0.0237606	0.0467	0.766411	0.0608014	0.113541	0.592303	0.978823	0.180245	0.0950293	0.0578639	0.865753	0.107009	0.192647	0.578575	0.935751	0.0150448	0.113534	0.894578	0.990533
OPGS005356	ENSG00000198677	TTC37	5	95461755	95555050	q15	28	0.251	0.421	-0.0281187	0.02279	0.217271	0.910493	-0.0280896	0.0246837	0.25513	0.916405	0.0584491	0.103157	0.570986	0.978823	-0.0864158	0.0891976	0.332638	0.979036	-0.399371	0.359735	0.266921	0.882734	0.0192207	0.136719	0.888197	0.990316
OPGS004478	ENSG00000163870	TPRA1	3	127571232	127598267	q21.3	96	0.358	0.503	0.0233956	0.0189677	0.217409	0.910493	0.0279211	0.0217307	0.198839	0.887151	0.246921	0.153239	0.107105	0.910784	-0.032843	0.0486512	0.499631	0.986577	0.106128	0.112721	0.346442	0.905328	0.00962132	0.0944626	0.918873	0.992204
OPGS006813	ENSG00000101109	STK4	20	44966494	45084214	q13.12	23	0.16	0.387	0.0367758	0.0298171	0.217434	0.910493	0.0445919	0.0318644	0.161685	0.870997	-0.0766696	0.175129	0.661538	0.984041	0.0575478	0.120191	0.632078	0.986577	-0.187532	0.272548	0.491409	0.928412	-0.154896	0.208803	0.458193	0.981361
OPGS005849	ENSG00000279168	AC105052.4	7	102579104	102679295	q22.1	22	0.212	0.382	-0.0464796	0.0376849	0.217435	0.910493	-0.0592973	0.0402973	0.141157	0.863975	0.203497	0.176046	0.247709	0.956411	-0.030156	0.175533	0.863598	0.989505	0.0339692	0.3167	0.914583	0.993198	-0.13349	0.289108	0.644274	0.988018
OPGS006360	ENSG00000135074	ADAM19	5	157395534	157575775	q33.3	41	0.183	0.353	0.0391862	0.0317786	0.217538	0.910493	0.0425004	0.0336364	0.206401	0.89094	0.344694	0.227259	0.129331	0.924749	-0.0834471	0.131809	0.526673	0.986577	-0.235446	0.359911	0.512998	0.928543	-0.0445298	0.223284	0.841926	0.989953
OPGS007615	ENSG00000139684	ESD	13	46771256	46797420	q14.2	16	0.128	0.357	-0.0369606	0.0299932	0.217837	0.910493	-0.051283	0.0341493	0.133167	0.860303	0.0838064	0.102484	0.413499	0.969954	-0.108903	0.109667	0.320692	0.979036	-0.117234	0.169165	0.488302	0.928412	0.173424	0.162335	0.285381	0.981361
OPGS003747	ENSG00000117595	IRF6	1	209785617	209806175	q32.2	94	0.571	0.752	0.0193241	0.0156829	0.217885	0.910493	0.0167633	0.0169475	0.3226	0.929949	0.0249654	0.0915568	0.785102	0.99583	0.0842499	0.0578509	0.145302	0.95531	-0.0527981	0.138261	0.702557	0.966769	-0.0624962	0.0964356	0.516945	0.988018
OPGS005763	ENSG00000174137	FAM53A	4	1617915	1684313	p16.3	30	0.217	0.437	0.0309842	0.025155	0.218049	0.910493	0.034991	0.0277745	0.207732	0.89094	0.118648	0.113947	0.297753	0.959032	0.0411958	0.0835402	0.621924	0.986577	-0.517527	0.220174	0.0187465	0.671512	-0.0316068	0.159463	0.842882	0.989953
OPGS005138	ENSG00000265148	TSPOAP1-AS1	17	58324472	58415766	q22	83	0.273	0.508	-0.0286504	0.0232818	0.218475	0.910493	-0.0403369	0.0257017	0.116549	0.84597	0.0905391	0.115593	0.433476	0.975661	0.00553726	0.0797515	0.944646	0.997678	0.130508	0.163322	0.424242	0.9151	-0.0672354	0.130676	0.606888	0.988018
OPGS007364	ENSG00000076685	NT5C2	10	103087185	103277605	q24.33	18	0.137	0.311	0.041655	0.0338563	0.218567	0.910493	0.0278292	0.0356946	0.435598	0.931452	0.340152	0.265308	0.199807	0.94656	0.0254601	0.155677	0.87009	0.989505	-0.105609	0.696457	0.879473	0.990193	0.362041	0.187865	0.0539625	0.937423
OPGS007859	ENSG00000064490	RFXANK	19	19192229	19201869	p13.11	30	0.12	0.221	-0.0443225	0.0360252	0.218578	0.910493	-0.04592	0.0411735	0.26473	0.91693	-0.433588	0.204665	0.0341304	0.852433	0.00579586	0.112056	0.95875	0.997678	0.116209	0.177116	0.511748	0.928543	-0.00505166	0.151364	0.973376	0.996512
OPGS004667	ENSG00000197992	CLEC9A	12	10030678	10066031	p13.2	16	0.329	0.534	-0.0242865	0.0197748	0.21939	0.911351	-0.0333725	0.0217877	0.125593	0.856552	0.0229411	0.0938642	0.806916	0.99583	0.100567	0.0785384	0.200374	0.95531	-0.200901	0.113608	0.0769999	0.764902	0.0476249	0.105774	0.652529	0.988018
OPGS006578	ENSG00000067221	STOML1	15	73978926	73994622	q24.1	28	0.171	0.425	-0.0347974	0.0283379	0.219468	0.911351	-0.00593545	0.0314658	0.850381	0.987747	-0.244526	0.129477	0.0589501	0.90946	-0.139951	0.101991	0.170006	0.95531	-0.223335	0.186843	0.231966	0.88265	-0.0322111	0.144207	0.82325	0.989953
OPGS004466	ENSG00000043591	ADRB1	10	114043866	114046904	q25.3	53	0.36	0.578	0.025271	0.0205969	0.219847	0.911351	0.0229332	0.022692	0.312194	0.92839	-0.0833563	0.103385	0.420087	0.972344	0.0456699	0.0695284	0.511275	0.986577	0.333157	0.167576	0.0468016	0.724465	0.047184	0.11975	0.693566	0.988018
OPGS008453	ENSG00000237637	FRY-AS1	13	32025314	32031697	q13.1	15	0.103	0.3	-0.0426203	0.0347434	0.219929	0.911351	-0.0186813	0.0383391	0.626071	0.954091	-0.32111	0.172707	0.0629887	0.90946	-0.113979	0.12518	0.362549	0.979036	-0.159046	0.221687	0.473105	0.926453	-0.0693324	0.187303	0.711262	0.988018
OPGS005454	ENSG00000205978	NYNRIN	14	24399003	24419283	q12	9	0.242	0.474	-0.0285753	0.0232963	0.219972	0.911351	-0.0357576	0.0248964	0.150931	0.863975	0.0974374	0.107155	0.363184	0.96381	-0.0972261	0.0998447	0.330169	0.979036	0.0453442	0.618013	0.941511	0.994545	0.143771	0.16513	0.383944	0.981361
OPGS007846	ENSG00000196950	SLC39A10	2	195575977	195737702	q32.3	34	0.12	0.349	0.0427815	0.034883	0.220038	0.911351	0.0419745	0.0377733	0.266472	0.91693	0.0237658	0.203677	0.907111	0.996218	-0.0529308	0.138638	0.702617	0.986577	0.121878	0.271593	0.65361	0.94845	0.188187	0.182551	0.302601	0.981361
OPGS003950	ENSG00000101421	CHMP4B	20	33811348	33854366	q11.22	121	0.485	0.692	-0.0202978	0.0165575	0.220237	0.911351	-0.0235452	0.0180513	0.192113	0.879582	0.114102	0.0812213	0.160071	0.935684	-0.0310826	0.062007	0.616177	0.986577	-0.249994	0.154951	0.106664	0.80095	0.016788	0.0912774	0.854074	0.989953
OPGS005724	ENSG00000229153	EPHA1-AS1	7	143407562	143523449	q35	27	0.22	0.471	-0.0326386	0.0266286	0.220312	0.911351	-0.0490856	0.0296672	0.0980174	0.835272	-0.052858	0.142502	0.710691	0.986349	0.0516691	0.0879306	0.556792	0.986577	-0.146651	0.154063	0.341153	0.905328	0.185519	0.14054	0.186819	0.981361
OPGS005441	ENSG00000160209	PDXK	21	43719094	43762307	q22.3	68	0.243	0.475	0.0351233	0.0286703	0.220547	0.911351	0.013717	0.0316302	0.664531	0.958245	-0.22736	0.152784	0.136719	0.925124	0.265122	0.10153	0.00902092	0.865753	0.290144	0.186209	0.119195	0.803786	0.12354	0.150447	0.41156	0.981361
OPGS005210	ENSG00000146070	PLA2G7	6	46704201	46735693	p12.3	44	0.265	0.45	0.030173	0.0246346	0.220641	0.911351	0.0385444	0.0277029	0.16412	0.874282	-0.0674884	0.0766371	0.378522	0.96381	0.00792628	0.0978493	0.935438	0.996786	0.0672303	0.258711	0.794967	0.981931	0.132467	0.139652	0.342847	0.981361
OPGS006241	ENSG00000122223	CD244	1	160830160	160862887	q23.3	38	0.189	0.419	0.0326243	0.0266602	0.221062	0.912323	0.0291972	0.0295708	0.323465	0.929949	0.042634	0.148005	0.773302	0.99583	0.0819397	0.0943524	0.385152	0.980873	0.00723993	0.146296	0.96053	0.994545	0.00956308	0.132885	0.94263	0.993355
OPGS005286	ENSG00000170606	HSPA4	5	133052013	133106449	q31.1	30	0.258	0.435	0.0359825	0.0294295	0.221455	0.912446	0.0328424	0.0303648	0.279432	0.924754	-0.223113	0.253817	0.379386	0.96381	0.284892	0.172431	0.0984909	0.910229	-0.058578	0.353669	0.868449	0.989264	0.0861725	0.294433	0.769773	0.988018
OPGS005932	ENSG00000151553	FAM160B1	10	114821744	114899832	q25.3	53	0.207	0.45	0.0315873	0.0258389	0.22153	0.912446	0.0265236	0.0280289	0.343998	0.929949	0.16113	0.144281	0.264087	0.959032	0.0127817	0.0993383	0.89762	0.991595	0.494793	0.204708	0.015646	0.671512	-0.113778	0.143315	0.427253	0.981361
OPGS003776	ENSG00000079691	CARMIL1	6	25279078	25620530	p22.2	101	0.56	0.763	0.0189894	0.0155385	0.221675	0.912446	0.0350158	0.0168822	0.0380677	0.744865	-0.18783	0.0914626	0.0400114	0.879689	-0.0728349	0.0597857	0.223123	0.96758	-0.0882259	0.110541	0.424795	0.9151	0.0322789	0.0832512	0.698217	0.988018
OPGS008218	ENSG00000184178	SCFD2	4	52872982	53366066	q12	28	0.108	0.292	0.0449727	0.0368148	0.221861	0.912446	0.0355848	0.0430366	0.408322	0.931452	0.278096	0.179498	0.12131	0.922194	0.114347	0.102357	0.263936	0.968502	-0.0324277	0.178163	0.855574	0.987603	-0.106993	0.162052	0.509101	0.988018
OPGS007474	ENSG00000136867	SLC31A2	9	113150976	113164140	q32	42	0.133	0.354	0.0391202	0.032035	0.222022	0.912446	0.0392468	0.0349364	0.261277	0.91693	0.0130496	0.169978	0.938804	0.996218	0.00680509	0.118494	0.954203	0.997678	0.583045	0.236941	0.0138657	0.671512	-0.159039	0.182183	0.382683	0.981361
OPGS007253	ENSG00000226380	AC016831.1					16	0.141	0.353	0.0347534	0.0284932	0.222575	0.913106	0.0426147	0.0334692	0.202929	0.89094	-0.125255	0.107752	0.245058	0.954749	0.140948	0.0789537	0.0742297	0.88555	-0.107711	0.175291	0.538904	0.929553	-0.111102	0.134498	0.408774	0.981361
OPGS003687	ENSG00000147408	CSGALNACT1	8	19404161	19758029	p21.3	130	0.607	0.786	-0.0171404	0.0140714	0.223187	0.913106	-0.0221844	0.0155029	0.152436	0.863975	-0.0138319	0.070731	0.844957	0.99583	-0.0285668	0.0474859	0.54745	0.986577	-0.051881	0.104823	0.620645	0.947688	0.156429	0.0829482	0.0593127	0.937423
OPGS004006	ENSG00000075239	ACAT1	11	108116695	108148957	q22.3	70	0.461	0.638	0.0535607	0.0439729	0.223209	0.913106	0.00948417	0.0474961	0.841729	0.987387	-0.193753	0.256648	0.450286	0.976292	0.413379	0.159418	0.00951286	0.865753	0.622788	0.479932	0.194404	0.85467	0.442582	0.269044	0.0999664	0.967793
OPGS004587	ENSG00000134571	MYBPC3	11	47331406	47352702	p11.2	77	0.341	0.565	0.0388207	0.0318748	0.223257	0.913106	0.0133772	0.0344283	0.697608	0.96507	0.174323	0.16908	0.302538	0.959032	0.241628	0.135254	0.0740208	0.88555	0.573947	0.246	0.0196422	0.671512	-0.0506738	0.174857	0.771968	0.988018
OPGS003656	ENSG00000196526	AFAP1	4	7758714	7939926	p16.1	121	0.631	0.794	0.0179378	0.0147308	0.223335	0.913106	0.0184387	0.0160714	0.251259	0.913957	0.169868	0.0726844	0.0194358	0.816563	-0.0942274	0.0538586	0.0801989	0.896204	-0.127635	0.138098	0.355365	0.905328	0.109564	0.08509	0.197875	0.981361
OPGS005968	ENSG00000099282	TSPAN15	10	69451465	69507666	q22.1	37	0.205	0.436	-0.0368455	0.0302764	0.223616	0.913106	-0.0384599	0.0326225	0.238423	0.91171	0.0130363	0.179543	0.942118	0.996218	-0.0976525	0.117251	0.40493	0.982682	-0.177193	0.275914	0.520741	0.929489	0.168599	0.174689	0.334476	0.981361
OPGS006995	ENSG00000182544	MFSD5	12	53251251	53254406	q13.13	27	0.152	0.378	-0.0373433	0.0307133	0.224035	0.913106	-0.0448331	0.0334001	0.179496	0.877241	-0.14264	0.143013	0.318574	0.962768	-0.0883095	0.115848	0.445887	0.986577	0.514817	0.2578	0.0458296	0.72376	0.280135	0.206761	0.175459	0.981361
OPGS006253	ENSG00000105507	CABP5	19	48029383	48044079	q13.33	39	0.189	0.425	-0.0334046	0.0274816	0.224165	0.913106	-0.0303532	0.0303826	0.317779	0.929949	-0.0596632	0.118225	0.613798	0.979013	0.0170119	0.0976834	0.861745	0.989505	-0.747343	0.26358	0.00457752	0.535501	0.0678924	0.144944	0.639494	0.988018
OPGS007724	ENSG00000255050	AC067930.4	8	143573490	143577397	q24.3	24	0.125	0.299	-0.050418	0.0414854	0.224245	0.913106	-0.0351796	0.0443249	0.427384	0.931452	-0.564037	0.261528	0.031029	0.852433	-0.00668602	0.164492	0.967578	0.998115	-0.60874	0.386755	0.115495	0.802913	0.0672047	0.281428	0.811262	0.989953
OPGS008547	ENSG00000130193	THEM6	8	142727223	142736927	q24.3	14	0.1	0.217	-0.0433277	0.0356552	0.224294	0.913106	-0.0685204	0.0410543	0.095114	0.834928	0.274763	0.11659	0.0184405	0.816563	-0.248999	0.151654	0.100614	0.910229	-0.0421969	0.157099	0.788237	0.981931	-0.0871662	0.177996	0.62434	0.988018
OPGS008396	ENSG00000055917	PUM2	2	20248691	20352234	p24.1	22	0.104	0.176	-0.0425561	0.035021	0.224305	0.913106	-0.0628939	0.0401039	0.116817	0.84597	0.0609689	0.0965433	0.527701	0.978823	-0.106275	0.146378	0.46782	0.986577	0.199886	0.644717	0.756532	0.976032	0.0781075	0.168183	0.642348	0.988018
OPGS007848	ENSG00000111711	GOLT1B	12	21501781	21518408	p12.1	36	0.12	0.341	-0.0365741	0.0301172	0.224598	0.913106	-0.0531328	0.0330373	0.107777	0.84597	0.0417028	0.137164	0.761101	0.99583	0.0608919	0.119511	0.610394	0.986577	0.069517	0.168535	0.679989	0.954449	0.0157109	0.19632	0.936216	0.992434
OPGS005594	ENSG00000136436	CALCOCO2	17	48831018	48868228	q21.32	35	0.23	0.441	0.0285389	0.0235165	0.224912	0.913106	0.033331	0.0275183	0.225806	0.908675	-0.00594671	0.0871114	0.945574	0.996218	0.0539353	0.0803209	0.501903	0.986577	0.0358522	0.123066	0.770802	0.979457	-0.00479658	0.0868926	0.955978	0.995646
OPGS003730	ENSG00000181381	DDX60L	4	168356735	168537786	q32.3	152	0.583	0.759	-0.0192471	0.0158645	0.225047	0.913106	-0.00456138	0.0172426	0.791363	0.981244	-0.173012	0.105606	0.101364	0.910784	-0.0973804	0.057992	0.0931123	0.910229	-0.137713	0.125518	0.272573	0.882734	-0.0542127	0.0818	0.507493	0.988018
OPGS006868	ENSG00000148824	MTG1	10	133394094	133422520	q26.3	9	0.157	0.359	0.085564	0.0705333	0.225091	0.913106	0.0533214	0.0796508	0.503215	0.940176	0.455892	0.27784	0.100831	0.910784	0.0940091	0.293276	0.748553	0.986577	0.881241	0.56604	0.119505	0.803786	-0.0718586	0.255437	0.778467	0.988018
OPGS006847	ENSG00000132600	PRMT7	16	68310951	68360852	q22.1	20	0.158	0.267	0.0403588	0.033274	0.22516	0.913106	0.0469733	0.0351675	0.181647	0.877241	-0.209184	0.172061	0.224077	0.947803	0.152073	0.143535	0.289381	0.97527	-0.594402	0.538221	0.269427	0.882734	0.0551197	0.367823	0.88088	0.989953
OPGS007646	ENSG00000158856	DMTN	8	22048995	22082527	p21.3	33	0.127	0.337	-0.0374167	0.0308717	0.225511	0.91313	-0.0544466	0.0342242	0.111637	0.84597	0.0822924	0.129482	0.525069	0.978823	0.0132529	0.114008	0.907458	0.993063	0.14225	0.1986	0.473829	0.926453	-0.112801	0.178845	0.528223	0.988018
OPGS005446	ENSG00000188199	NUTM2B	10	79703227	79714681	q22.3	72	0.243	0.48	0.0272415	0.0224777	0.225538	0.91313	0.0366343	0.0251174	0.144697	0.863975	0.219646	0.120836	0.0691064	0.90946	-0.0799641	0.0680471	0.239943	0.967872	0.200047	0.205998	0.331494	0.898404	-0.0968913	0.110141	0.379022	0.981361
OPGS008352	ENSG00000066654	THUMPD1	16	20702816	20742084	p12.3	19	0.105	0.31	0.0491601	0.0406235	0.226226	0.913741	0.0478804	0.0437212	0.273459	0.922739	0.16912	0.226438	0.455142	0.976292	0.0668718	0.159267	0.674579	0.986577	-0.485061	0.332269	0.144333	0.821499	0.158542	0.26747	0.55335	0.988018
OPGS005723	ENSG00000172667	ZMAT3	3	178960121	179072215	q26.32	75	0.22	0.465	0.0341382	0.0282208	0.226401	0.913741	0.0389705	0.0307577	0.20515	0.89094	-0.0210728	0.143215	0.883021	0.99583	0.0314545	0.102779	0.759574	0.986577	0.00745604	0.258589	0.976997	0.996014	-0.0626403	0.162483	0.699853	0.988018
OPGS005436	ENSG00000146285	SCML4	6	107702154	107824317	q21	24	0.243	0.478	-0.0286123	0.0236611	0.226564	0.913741	-0.0204188	0.0262973	0.437477	0.93175	0.0498532	0.122225	0.683361	0.984041	-0.0773626	0.0715461	0.279565	0.970384	-0.156368	0.209903	0.456299	0.923098	-0.183299	0.138186	0.184685	0.981361
OPGS007522	ENSG00000166928	MS4A14	11	60378530	60417756	q12.2	20	0.131	0.353	-0.054382	0.0449842	0.226697	0.913741	-0.0641522	0.0484559	0.185527	0.877241	-0.386062	0.305257	0.205975	0.94656	-0.108372	0.166912	0.516162	0.986577	0.172218	0.396042	0.663673	0.951123	0.529267	0.262362	0.0436622	0.937423
OPGS005462	ENSG00000117115	PADI2	1	17066761	17119451	p36.13	25	0.242	0.497	0.034391	0.0284569	0.226842	0.913741	0.0376023	0.0303863	0.21591	0.893628	0.0470941	0.174619	0.787394	0.99583	0.0229538	0.116005	0.843147	0.989478	-0.131279	0.289094	0.649754	0.94845	-0.00945932	0.181659	0.958471	0.995646
OPGS004290	ENSG00000065457	ADAT1	16	75596868	75623300	q23.1	108	0.39	0.582	-0.0239044	0.0197799	0.226849	0.913741	-0.0152321	0.0213421	0.475405	0.93502	-0.047987	0.0956235	0.615785	0.979013	-0.172787	0.0817291	0.0345029	0.865753	-0.164617	0.161184	0.307112	0.886872	0.169999	0.131921	0.197522	0.981361
OPGS004202	ENSG00000167632	TRAPPC9	8	139727725	140458579	q24.3	42	0.411	0.633	0.021826	0.0180696	0.227092	0.913741	0.01941	0.0194472	0.318236	0.929949	-0.0886032	0.0962778	0.357423	0.96381	0.102447	0.0689144	0.137124	0.95531	-0.123456	0.199243	0.535504	0.929489	0.0796116	0.119842	0.506496	0.988018
OPGS008366	ENSG00000107317	PTGDS	9	136975092	136981742	q34.3	6	0.105	0.315	0.0746857	0.0618748	0.227414	0.913741	0.0372188	0.0696988	0.593346	0.954091	0.554159	0.335818	0.0989071	0.910784	0.105789	0.175234	0.546043	0.986577	-0.135364	0.436833	0.756656	0.976032	0.655297	0.349033	0.0604542	0.937423
OPGS006922	ENSG00000151883	PARP8	5	50665899	50846519	q11.1	32	0.154	0.38	-0.0416753	0.0345625	0.227897	0.913741	-0.055801	0.0389312	0.151765	0.863975	-0.0776961	0.172453	0.652326	0.983992	0.0975117	0.107653	0.365046	0.979036	-0.191535	0.217007	0.377442	0.905677	0.00512672	0.169462	0.975865	0.996964
OPGS003797	ENSG00000276747	PADI6	1	17372196	17401699	p36.13	63	0.549	0.727	0.018051	0.014971	0.227921	0.913741	0.0216285	0.0164598	0.188839	0.877241	-0.0355966	0.0796747	0.655038	0.984041	0.0350467	0.0524912	0.504346	0.986577	0.00603831	0.0971865	0.950458	0.994545	-0.0121275	0.0852086	0.886821	0.990316
OPGS004459	ENSG00000164924	YWHAZ	8	100916523	100953388	q22.3	27	0.361	0.582	0.0427653	0.035469	0.227929	0.913741	0.0730139	0.0387999	0.0598625	0.78388	0.063982	0.137053	0.640614	0.982224	-0.0881923	0.140184	0.529273	0.986577	-1.01094	0.422544	0.0167339	0.671512	-0.41557	0.230197	0.0710309	0.937423
OPGS007945	ENSG00000180871	CXCR2	2	218125289	218137251	q35	22	0.117	0.335	0.0512219	0.0425497	0.228661	0.913741	0.0275662	0.0490252	0.573921	0.954091	-0.0115222	0.177709	0.948303	0.996218	0.20314	0.122927	0.098428	0.910229	0.292858	0.262225	0.264071	0.882734	0.0585658	0.210216	0.780554	0.988018
OPGS006818	ENSG00000165138	ANKS6	9	98731329	98796965	q22.33	43	0.16	0.365	-0.0371847	0.0308902	0.228678	0.913741	-0.0316028	0.034152	0.354779	0.929949	0.128276	0.183184	0.483766	0.976292	-0.0177879	0.104659	0.865041	0.989505	-0.177442	0.190193	0.350844	0.905328	-0.185737	0.157631	0.238674	0.981361
OPGS007136	ENSG00000125430	HS3ST3B1	17	14301081	14349404	p12	21	0.146	0.335	-0.038355	0.0318647	0.228712	0.913741	-0.0374065	0.0351271	0.286926	0.924754	-0.174851	0.142686	0.220414	0.946822	0.0951334	0.118247	0.421092	0.986577	-0.251754	0.244434	0.303035	0.886747	0.00865033	0.169554	0.959311	0.995646
OPGS008474	ENSG00000108861	DUSP3	17	43766125	43778977	q21.31	14	0.102	0.291	0.0463434	0.0385036	0.22874	0.913741	0.0131894	0.0433443	0.760904	0.975932	-0.0338572	0.150027	0.821455	0.99583	0.244359	0.137702	0.0759716	0.885664	0.308129	0.243096	0.204969	0.867052	0.265679	0.195447	0.17404	0.981361
OPGS005964	ENSG00000153283	CD96	3	111292719	111665996	q13.13	73	0.205	0.44	0.0299247	0.0248692	0.228866	0.913741	0.0380059	0.0279097	0.173279	0.877241	-0.0964701	0.10786	0.371106	0.96381	-0.0774925	0.0836543	0.354268	0.979036	0.146868	0.148014	0.321072	0.891272	0.236065	0.137675	0.0864091	0.94712
OPGS004946	ENSG00000232788	ITGA6-AS1	2	172464259	172556596	q31.1	80	0.293	0.511	0.0368894	0.0307147	0.229737	0.913741	0.0386697	0.0345745	0.263378	0.91693	0.117283	0.116468	0.313935	0.962768	-0.0287356	0.103366	0.781014	0.986577	-0.479516	0.267669	0.073221	0.76444	0.136584	0.158533	0.388937	0.981361
OPGS007418	ENSG00000100714	MTHFD1	14	64388031	64463457	q23.3	32	0.135	0.374	-0.0383981	0.0319742	0.229786	0.913741	-0.0365483	0.0350203	0.296656	0.926555	-0.177776	0.160114	0.266864	0.959032	-0.0442975	0.117756	0.706783	0.986577	0.280674	0.214013	0.189696	0.850197	-0.178368	0.189935	0.347679	0.981361
OPGS006610	ENSG00000205583		7	75361374	75367087	q11.23	10	0.17	0.345	-0.0482063	0.040143	0.229803	0.913741	-0.052402	0.0423936	0.216428	0.893628	-0.185843	0.314843	0.555008	0.978823	-0.00778342	0.152025	0.959167	0.997678	0.988221	0.911321	0.278195	0.884531	-0.0999279	0.334644	0.765238	0.988018
OPGS006762	ENSG00000114626	ABTB1	3	127672935	127680926	q21.3	16	0.162	0.38	0.0390802	0.032547	0.229855	0.913741	0.0265148	0.0349959	0.448659	0.93175	0.0220386	0.193958	0.909534	0.996218	0.127353	0.124784	0.307452	0.979036	0.155725	0.28891	0.589881	0.937942	0.161823	0.209439	0.439729	0.981361
OPGS007823	ENSG00000104998	IL27RA	19	14031762	14053218	p13.12	12	0.121	0.277	-0.0381954	0.031817	0.229956	0.913741	-0.0568926	0.0364255	0.118314	0.847039	0.0898775	0.129366	0.487211	0.976292	0.00619515	0.101549	0.951354	0.997678	-0.0559585	0.213552	0.793293	0.981931	0.0294969	0.136621	0.829063	0.989953
OPGS003698	ENSG00000197149		11	17228279	17229151	p15.1	39	0.599	0.719	-0.018946	0.0157826	0.22997	0.913741	-0.0204323	0.0174252	0.240966	0.91171	0.152002	0.103488	0.141891	0.925124	-0.0512145	0.0496422	0.302225	0.979036	0.0168262	0.115436	0.884109	0.990193	-0.0157717	0.0848336	0.852513	0.989953
OPGS007924	ENSG00000144199	FAHD2B	2	97082040	97094898	q11.2	26	0.118	0.347	-0.0554468	0.046189	0.229971	0.913741	-0.0373093	0.0507475	0.462221	0.93175	-0.0312684	0.201264	0.876538	0.99583	-0.196965	0.185385	0.288025	0.974971	-0.192264	0.322249	0.550753	0.930023	-0.253225	0.247833	0.306895	0.981361
OPGS006098	ENSG00000142207	URB1	21	32311018	32393012	q22.11	32	0.198	0.336	0.0432718	0.0360721	0.230298	0.913852	0.00711735	0.0450798	0.874549	0.99281	0.0552775	0.138835	0.690518	0.985197	0.148087	0.0795594	0.0626972	0.865753	-0.0185148	0.154037	0.904327	0.993198	0.207185	0.211913	0.328227	0.981361
OPGS007010	ENSG00000139428	MMAB	12	109553715	109573580	q24.11	29	0.151	0.372	0.0370587	0.0308977	0.230372	0.913852	0.0271408	0.033491	0.417715	0.931452	0.150493	0.169487	0.374579	0.96381	0.201445	0.119623	0.0921808	0.910229	-0.160841	0.223721	0.47218	0.926453	-0.0880722	0.18683	0.637354	0.988018
OPGS005526	ENSG00000138709	LARP1B	4	128061286	128222931	q28.2	94	0.236	0.473	-0.0337962	0.0281949	0.230658	0.913858	-0.0243549	0.0309008	0.430601	0.931452	-0.203558	0.161431	0.207325	0.94656	0.00559571	0.10226	0.956361	0.997678	-0.136059	0.173657	0.433338	0.9151	-0.131082	0.156281	0.401605	0.981361
OPGS005203	ENSG00000233016	SNHG7	9	136721366	136728961	q34.3	20	0.265	0.452	0.0444274	0.037071	0.230746	0.913858	0.0618342	0.0387827	0.110852	0.84597	-0.465757	0.30865	0.131294	0.924749	0.0496643	0.164353	0.762514	0.986577	-0.0697338	0.626259	0.911339	0.993198	-0.530202	0.304449	0.0815934	0.937423
OPGS004955	ENSG00000112977	DAP	5	10679230	10761234	p15.2	46	0.291	0.531	-0.0283687	0.0236937	0.231186	0.914862	-0.0136481	0.0261709	0.60202	0.954091	-0.0166997	0.10143	0.869225	0.99583	-0.163696	0.0908433	0.0715509	0.88555	-0.113092	0.15287	0.459427	0.924695	-0.0752199	0.132353	0.569811	0.988018
OPGS008271	ENSG00000249307	LINC01088	4	78938871	79309673	q21.21	14	0.107	0.315	0.0528811	0.0441942	0.231477	0.915275	0.0330056	0.0479549	0.491287	0.938054	0.245622	0.245786	0.317634	0.962768	0.195026	0.170956	0.253956	0.967872	0.588539	0.308183	0.0561715	0.739313	-0.314928	0.259946	0.225698	0.981361
OPGS006348	ENSG00000149177	PTPRJ	11	47980425	48170839	p11.2	15	0.184	0.395	-0.0575742	0.0481446	0.231751	0.915342	-0.0465277	0.0543446	0.391909	0.931452	-0.316134	0.185442	0.0882384	0.90946	-0.0531055	0.158254	0.737195	0.986577	0.345804	0.318459	0.277538	0.884099	-0.0411358	0.276662	0.881801	0.989953
OPGS007792	ENSG00000196652	ZKSCAN5	7	99504662	99534700	q22.1	24	0.122	0.244	-0.0554872	0.0464109	0.231867	0.915342	-0.0484379	0.052174	0.353205	0.929949	-0.172825	0.144661	0.23221	0.952705	-0.0292353	0.15706	0.852334	0.989505	1.87893	1.41275	0.183524	0.847894	-0.105736	0.369279	0.774624	0.988018
OPGS004850	ENSG00000120915	EPHX2	8	27490781	27545564	p21.2	46	0.304	0.506	0.0258216	0.0216264	0.232484	0.915816	0.0318766	0.023246	0.17029	0.877241	-0.0539823	0.114622	0.637669	0.981012	-0.0160722	0.0906673	0.859299	0.989505	0.139454	0.183144	0.446392	0.919969	-0.0327808	0.133665	0.806266	0.989953
OPGS006450	ENSG00000162711	NLRP3	1	247332331	247449108	q44	38	0.178	0.396	0.0328934	0.0275594	0.232656	0.915816	0.0278136	0.0305216	0.36215	0.929949	-0.0296965	0.120115	0.804727	0.99583	0.137122	0.0911126	0.132331	0.95531	-0.146647	0.231695	0.526778	0.929489	0.0994514	0.176212	0.572492	0.988018
OPGS007476	ENSG00000100079	LGALS2	22	37570248	37582616	q13.1	19	0.133	0.351	-0.0575807	0.0482812	0.233021	0.915816	-0.0305164	0.0543157	0.574229	0.954091	-0.253385	0.143157	0.076729	0.90946	-0.143799	0.190123	0.449442	0.986577	0.711406	0.532342	0.181428	0.847894	-0.242164	0.332788	0.466808	0.981361
OPGS005258	ENSG00000241878	PISD	22	31618491	31662221	q12.2	66	0.26	0.51	-0.0321232	0.0269365	0.233046	0.915816	-0.0222313	0.0296293	0.453064	0.93175	-0.0861024	0.127954	0.500999	0.978823	0.0117914	0.098786	0.904988	0.991819	0.128347	0.201485	0.524121	0.929489	-0.339659	0.145407	0.0194955	0.85254
OPGS007530	ENSG00000072736	NFATC3	16	68084751	68229259	q22.1	15	0.131	0.352	0.0631823	0.0530107	0.233309	0.915816	0.0942533	0.0557363	0.0908257	0.832407	-0.364419	0.442548	0.410248	0.969954	-0.107024	0.22772	0.638371	0.986577	1.00603	0.820431	0.220113	0.877712	-0.411139	0.365947	0.261228	0.981361
OPGS004077	ENSG00000119431	HDHD3	9	113373419	113376986	q32	15	0.443	0.605	-0.0207828	0.0174486	0.233619	0.915816	-0.0106683	0.0191051	0.576569	0.954091	-0.144768	0.0839081	0.0844708	0.90946	-0.0166779	0.0704144	0.812771	0.987846	-0.128186	0.0994725	0.197518	0.857715	-0.0852332	0.103968	0.412328	0.981361
OPGS007668	ENSG00000234383		1	68161761	68163090	p31.3	25	0.127	0.313	-0.0371038	0.0311603	0.233756	0.915816	-0.0577806	0.0345009	0.0939825	0.833946	-0.148667	0.143774	0.301122	0.959032	0.141594	0.111861	0.205585	0.95531	0.388277	0.224246	0.083366	0.771844	-0.0441139	0.160692	0.783681	0.988018
OPGS006819	ENSG00000279453	Z99129.4	6	122436789	122439223	q22.31	47	0.16	0.389	0.0377551	0.0317106	0.233805	0.915816	0.035407	0.033489	0.290388	0.924754	0.150628	0.195053	0.439971	0.976292	-0.150508	0.146574	0.304495	0.979036	0.226961	0.308413	0.461791	0.925657	0.412527	0.234848	0.0789906	0.937423
OPGS006996	ENSG00000112787	FBRSL1	12	132489551	132585188	q24.33	51	0.152	0.401	0.0434103	0.0364738	0.233978	0.915816	0.0667307	0.038941	0.0865958	0.832407	-0.153639	0.225128	0.494953	0.97854	-0.266346	0.15633	0.0884297	0.910229	0.0195069	0.399576	0.961064	0.994545	0.124389	0.203837	0.541705	0.988018
OPGS006160	ENSG00000272047	GTF2H5	6	158168350	158199344	q25.3	40	0.194	0.353	-0.0277866	0.0233684	0.234414	0.915816	-0.0199017	0.0287955	0.489477	0.937502	0.156566	0.160568	0.32952	0.962768	-0.092239	0.0440199	0.0361362	0.865753	0.548065	0.202423	0.00677872	0.573756	-0.0104225	0.162196	0.948764	0.994904
OPGS006714	ENSG00000167264	DUS2	16	67987746	68079320	q22.1	24	0.164	0.383	0.0467252	0.0393085	0.234566	0.915816	0.0399922	0.0416819	0.337325	0.929949	0.218143	0.20605	0.289741	0.959032	-0.0967828	0.173862	0.577756	0.986577	-0.996631	0.885973	0.260632	0.882734	0.477485	0.287732	0.0970199	0.963503
OPGS004832	ENSG00000075884	ARHGAP15	2	143091362	143768352	q22.2	68	0.307	0.528	-0.0257476	0.0216943	0.235292	0.915816	-0.0315214	0.0232125	0.17448	0.877241	-0.0473422	0.147211	0.747759	0.994797	-0.0108737	0.0905345	0.904399	0.991797	0.271291	0.185942	0.144564	0.821499	-0.0258633	0.120955	0.830683	0.989953
OPGS006015	ENSG00000163564	PYHIN1	1	158930796	158977059	q23.1	16	0.202	0.449	-0.052809	0.0445069	0.23541	0.915816	-0.0499689	0.0497625	0.315307	0.929949	-0.389866	0.164437	0.0177441	0.816563	-0.0966191	0.162454	0.552012	0.986577	0.349484	0.326645	0.284655	0.886288	0.495406	0.258272	0.0550914	0.937423
[truncated: 3,651 more rows]

## Sheet: Supplementary Table 7
Supplementary Table 7. Direct effect estimates derived from GTEx v8 predictive models for CADM2 expression in brain tissues associated with ASD using PGS-TRI on SPARK homogeneous case-parent trios.
[truncated: 11 more rows]

## Sheet: Supplementary Table 8
Supplementary Table 8. Differential parental indirect genetic effect estimates of autism risk associated with PGS for 4907 gene-expression traits obtained using PGS-TRI on SPARK homogeneous case-parent trios.
[truncated: 4,911 more rows]

[truncated: 12 more sheets: Supplementary Table 9, Supplementary Table 10, Supplementary Table 11, Supplementary Table 12, Supplementary Table 13, Supplementary Table 14, Supplementary Table 15, Supplementary Table 16, Supplementary Table 17, Supplementary Table 18, Supplementary Table 19, Supplementary Table 20]
